# Supplementary material for: DenHunt - A Comprehensive Database of the Intricate Network of Dengue-Human Interactions
Source: PLoS Negl Trop Dis. 2016 Sep 12;10(9):e0004965. doi: 10.1371/journal.pntd.0004965 (PMC5019383; doi:10.1371/journal.pntd.0004965)
Supplement: S4 Dataset — The dengue virus interacting proteins are subjected to pathway enrichment using WebGestalt. Only pathways that have 3 and more dengue virus interacting proteins and an adj p-value of ≤ 0.01 are selected. This is the list of enriched pathways of the dengue virus interacting proteins belonging to normal biological processes. (XLSX) [file pntd.0004965.s007.xlsx]

## Sheet: Readme
		S4 Dataset:	List of enriched KEGG pathways involved in normal biological processes of the dengue virus interacting human proteins. The dengue virus interacting proteins are subjected to pathway enrichment using WebGestalt. Only pathways that have 3 and more dengue virus interacting proteins and an adj p-value of ≤ 0.01 are selected. This is the list of enriched pathways of the dengue virus interacting protei…
		Column headers
		Broad Categories	The Broad categories that the enriched pathways belong to as given in KEGG pathway database.
		Pathway id	The KEGG pathway id
		Pathway name	The KEGG pathway name
		Statistical parameters	Statistical Parameters
		No of genes in pathway belonging to dengue interacting human gene category	No of genes in pathway belonging to dengue interacting human gene category
		Human Entrez Gene id	Entrez gene id of the Human protein
		Human Gene Symbol	Gene symbol of Human protein
		Human Gene name	Gene name of the Human protein

## Sheet: Enriched-KEGG-pathways
	Broad Categories
1. Metabolism
	1.0 Global and overview maps
		Pathway id	Pathway name	Statistical parameters	No of genes in pathway belonging to dengue interacting human gene category	Human Entrez Gene id	Human Gene Symbol	Pathway detected by KEGG Mapper
		hsa01100	Metabolic pathways - Homo sapiens (human) (89)	C=1130;O=89;E=26.33;R=3.38;rawP=1.73e-23;adjP=1.70e-22	89	10558	SPTLC1	serine palmitoyltransferase, long chain base subunit 1 (EC:2.3.1.50)
						1066	CES1	carboxylesterase 1 (EC:3.1.1.1 3.1.1.56)
						10855	HPSE	heparanase (EC:3.2.1.166)
						124454	EARS2	glutamyl-tRNA synthetase 2, mitochondrial (EC:6.1.1.17)
						125	ADH1B	alcohol dehydrogenase 1B (class I), beta polypeptide (EC:1.1.1.1)
						127124	ATP6V1G3	ATPase, H+ transporting, lysosomal 13kDa, V1 subunit G3 (EC:3.6.3.14)
						1650	DDOST	dolichyl-diphosphooligosaccharide--protein glycosyltransferase subunit (non-catalytic) (EC:2.4.99.18)
						1717	DHCR7	7-dehydrocholesterol reductase (EC:1.3.1.21)
						1719	DHFR	dihydrofolate reductase (EC:1.5.1.3)
						2023	ENO1	enolase 1, (alpha) (EC:4.2.1.11)
						2184	FAH	fumarylacetoacetate hydrolase (fumarylacetoacetase) (EC:3.7.1.2)
						2194	FASN	fatty acid synthase (EC:2.3.1.85 2.3.1.38 2.3.1.39 2.3.1.41 3.1.2.14 4.2.1.59 1.1.1.100 1.3.1.39)
						2222	FDFT1	farnesyl-diphosphate farnesyltransferase 1 (EC:2.5.1.21)
						224	ALDH3A2	aldehyde dehydrogenase 3 family, member A2 (EC:1.2.1.3)
						2271	FH	fumarate hydratase (EC:4.2.1.2)
						229	ALDOB	aldolase B, fructose-bisphosphate (EC:4.1.2.13)
						23193	GANAB	glucosidase, alpha
						245973	ATP6V1C2	ATPase, H+ transporting, lysosomal 42kDa, V1 subunit C2 (EC:3.6.3.14)
						249	ALPL	alkaline phosphatase, liver/bone/kidney (EC:3.1.3.1)
						2539	G6PD	glucose-6-phosphate dehydrogenase (EC:1.1.1.49)
						25902	MTHFD1L	methylenetetrahydrofolate dehydrogenase (NADP+ dependent) 1-like (EC:6.3.4.3)
						2597	GAPDH	glyceraldehyde-3-phosphate dehydrogenase (EC:1.2.1.12)
						26007	TKFC	triokinase/FMN cyclase (EC:2.7.1.29 4.6.1.15 2.7.1.28)
						26227	PHGDH	phosphoglycerate dehydrogenase (EC:1.1.1.95)
						2643	GCH1	GTP cyclohydrolase 1 (EC:3.5.4.16)
						2729	GCLC	glutamate-cysteine ligase, catalytic subunit (EC:6.3.2.2)
						2730	GCLM	glutamate-cysteine ligase, modifier subunit (EC:6.3.2.2)
						2752	GLUL	glutamate-ammonia ligase (EC:4.1.1.15 6.3.1.2)
						2821	GPI	glucose-6-phosphate isomerase (EC:5.3.1.9)
						29925	GMPPB	GDP-mannose pyrophosphorylase B (EC:2.7.7.13)
						3033	HADH	hydroxyacyl-CoA dehydrogenase (EC:1.1.1.35)
						3099	HK2	hexokinase 2 (EC:2.7.1.1)
						31	ACACA	acetyl-CoA carboxylase alpha (EC:6.4.1.2 6.3.4.14)
						3156	HMGCR	3-hydroxy-3-methylglutaryl-CoA reductase (EC:1.1.1.34)
						3157	HMGCS1	3-hydroxy-3-methylglutaryl-CoA synthase 1 (soluble) (EC:2.3.3.10)
						3418	IDH2	isocitrate dehydrogenase 2 (NADP+), mitochondrial (EC:1.1.1.42)
						3615	IMPDH2	IMP (inosine 5'-monophosphate) dehydrogenase 2 (EC:1.1.1.205)
						3620	IDO1	indoleamine 2,3-dioxygenase 1 (EC:1.13.11.52)
						4121	MAN1A1	mannosidase, alpha, class 1A, member 1 (EC:3.2.1.113)
						4129	MAOB	monoamine oxidase B (EC:1.4.3.4)
						4522	MTHFD1	methylenetetrahydrofolate dehydrogenase (NADP+ dependent) 1, methenyltetrahydrofolate cyclohydrolase, formyltetrahydrofolate synthetase (EC:1.5.1.5 6.3.4.3 3.5.4.9)
						4597	MVD	mevalonate (diphospho) decarboxylase (EC:4.1.1.33)
						4832	NME3	NME/NM23 nucleoside diphosphate kinase 3 (EC:2.7.4.6)
						4843	NOS2	nitric oxide synthase 2, inducible (EC:1.14.13.39)
						4907	NT5E	5'-nucleotidase, ecto (CD73) (EC:3.1.3.5)
						493911	PHOSPHO2	phosphatase, orphan 2 (EC:3.1.3.74)
						501	ALDH7A1	aldehyde dehydrogenase 7 family, member A1 (EC:1.2.1.3 1.2.1.8 1.2.1.31)
						506	ATP5B	ATP synthase, H+ transporting, mitochondrial F1 complex, beta polypeptide (EC:3.6.3.14)
						5106	PCK2	phosphoenolpyruvate carboxykinase 2 (mitochondrial) (EC:4.1.1.32)
						51144	HSD17B12	hydroxysteroid (17-beta) dehydrogenase 12 (EC:1.1.1.62 1.1.1.330)
						51606	ATP6V1H	ATPase, H+ transporting, lysosomal 50/57kDa, V1 subunit H (EC:3.6.3.14)
						5230	PGK1	phosphoglycerate kinase 1 (EC:2.7.2.3)
						525	ATP6V1B1	ATPase, H+ transporting, lysosomal 56/58kDa, V1 subunit B1 (EC:3.6.3.14)
						526	ATP6V1B2	ATPase, H+ transporting, lysosomal 56/58kDa, V1 subunit B2 (EC:3.6.3.14)
						527	ATP6V0C	ATPase, H+ transporting, lysosomal 16kDa, V0 subunit c (EC:3.6.3.14)
						5315	PKM	pyruvate kinase, muscle (EC:2.7.1.40)
						533	ATP6V0B	ATPase, H+ transporting, lysosomal 21kDa, V0 subunit b (EC:3.6.3.14)
						534	ATP6V1G2	ATPase, H+ transporting, lysosomal 13kDa, V1 subunit G2 (EC:3.6.3.14)
						535	ATP6V0A1	ATPase, H+ transporting, lysosomal V0 subunit a1 (EC:3.6.3.14)
						537	ATP6AP1	ATPase, H+ transporting, lysosomal accessory protein 1 (EC:3.6.3.14)
						5407	PNLIPRP1	pancreatic lipase-related protein 1 (EC:3.1.1.3)
						5427	POLE2	polymerase (DNA directed), epsilon 2, accessory subunit (EC:2.7.7.7)
						55224	ETNK2	ethanolamine kinase 2 (EC:2.7.1.82)
						55568	GALNT10	polypeptide N-acetylgalactosaminyltransferase 10 (EC:2.4.1.41)
						570	BAAT	bile acid CoA:amino acid N-acyltransferase (EC:2.3.1.65 3.1.2.2)
						5743	PTGS2	prostaglandin-endoperoxide synthase 2 (prostaglandin G/H synthase and cyclooxygenase) (EC:1.14.99.1)
						593	BCKDHA	branched chain keto acid dehydrogenase E1, alpha polypeptide (EC:1.2.4.4)
						6185	RPN2	ribophorin II (EC:2.4.99.18)
						622	BDH1	3-hydroxybutyrate dehydrogenase, type 1 (EC:1.1.1.30)
						6240	RRM1	ribonucleotide reductase M1 (EC:1.17.4.1)
						6241	RRM2	ribonucleotide reductase M2 (EC:1.17.4.1)
						6303	SAT1	spermidine/spermine N1-acetyltransferase 1 (EC:2.3.1.57)
						6675	UAP1	UDP-N-acetylglucosamine pyrophosphorylase 1 (EC:2.7.7.23 2.7.7.83)
						7298	TYMS	thymidylate synthetase (EC:2.1.1.45)
						7360	UGP2	UDP-glucose pyrophosphorylase 2 (EC:2.7.7.9)
						790	CAD	carbamoyl-phosphate synthetase 2, aspartate transcarbamylase, and dihydroorotase (EC:2.1.3.2 3.5.2.3 6.3.5.5)
						7941	PLA2G7	phospholipase A2, group VII (platelet-activating factor acetylhydrolase, plasma) (EC:3.1.1.47)
						8394	PIP5K1A	phosphatidylinositol-4-phosphate 5-kinase, type I, alpha (EC:2.7.1.68)
						873	CBR1	carbonyl reductase 1 (EC:1.1.1.189 1.1.1.197 1.1.1.184)
						8813	DPM1	dolichyl-phosphate mannosyltransferase polypeptide 1, catalytic subunit (EC:2.4.1.83)
						8867	SYNJ1	synaptojanin 1 (EC:3.1.3.36)
						8871	SYNJ2	synaptojanin 2 (EC:3.1.3.36)
						8877	SPHK1	sphingosine kinase 1 (EC:2.7.1.91)
						8992	ATP6V0E1	ATPase, H+ transporting, lysosomal 9kDa, V0 subunit e1 (EC:3.6.3.14)
						9114	ATP6V0D1	ATPase, H+ transporting, lysosomal 38kDa, V0 subunit d1 (EC:3.6.3.14)
						95	ACY1	aminoacylase 1 (EC:3.5.1.14)
						952	CD38	CD38 molecule (EC:3.2.2.6 2.4.99.20)
						9588	PRDX6	peroxiredoxin 6 (EC:1.11.1.9 1.11.1.15)
						847	CAT	catalase
		hsa01130	Biosynthesis of antibiotics - Homo sapiens (human) (26)		26	2023	ENO1	enolase 1, (alpha) (EC:4.2.1.11)	yes
						2222	FDFT1	farnesyl-diphosphate farnesyltransferase 1 (EC:2.5.1.21)
						224	ALDH3A2	aldehyde dehydrogenase 3 family, member A2 (EC:1.2.1.3)
						2271	FH	fumarate hydratase (EC:4.2.1.2)
						229	ALDOB	aldolase B, fructose-bisphosphate (EC:4.1.2.13)
						2539	G6PD	glucose-6-phosphate dehydrogenase (EC:1.1.1.49)
						2597	GAPDH	glyceraldehyde-3-phosphate dehydrogenase (EC:1.2.1.12)
						26227	PHGDH	phosphoglycerate dehydrogenase (EC:1.1.1.95)
						2821	GPI	glucose-6-phosphate isomerase (EC:5.3.1.9)
						3033	HADH	hydroxyacyl-CoA dehydrogenase (EC:1.1.1.35)
						3099	HK2	hexokinase 2 (EC:2.7.1.1)
						3156	HMGCR	3-hydroxy-3-methylglutaryl-CoA reductase (EC:1.1.1.34)
						3157	HMGCS1	3-hydroxy-3-methylglutaryl-CoA synthase 1 (soluble) (EC:2.3.3.10)
						3418	IDH2	isocitrate dehydrogenase 2 (NADP+), mitochondrial (EC:1.1.1.42)
						4597	MVD	mevalonate (diphospho) decarboxylase (EC:4.1.1.33)
						4832	NME3	NME/NM23 nucleoside diphosphate kinase 3 (EC:2.7.4.6)
						501	ALDH7A1	aldehyde dehydrogenase 7 family, member A1 (EC:1.2.1.3 1.2.1.8 1.2.1.31)
						5106	PCK2	phosphoenolpyruvate carboxykinase 2 (mitochondrial) (EC:4.1.1.32)
						5230	PGK1	phosphoglycerate kinase 1 (EC:2.7.2.3)
						5315	PKM	pyruvate kinase, muscle (EC:2.7.1.40)
						593	BCKDHA	branched chain keto acid dehydrogenase E1, alpha polypeptide (EC:1.2.4.4)
						6675	UAP1	UDP-N-acetylglucosamine pyrophosphorylase 1 (EC:2.7.7.23 2.7.7.83)
						7360	UGP2	UDP-glucose pyrophosphorylase 2 (EC:2.7.7.9)
						7941	PLA2G7	phospholipase A2, group VII (platelet-activating factor acetylhydrolase, plasma) (EC:3.1.1.47)
						847	CAT	catalase (EC:1.11.1.6)
						95	ACY1	aminoacylase 1 (EC:3.5.1.14)
	1.1 Carbohydrate metabolism
		hsa00010	Glycolysis / Gluconeogenesis - Homo sapiens (human) (11)	C=65;O=11;E=1.51;R=7.26;rawP=2.96e-07;adjP=6.37e-07	11	125	ADH1B	alcohol dehydrogenase 1B (class I), beta polypeptide (EC:1.1.1.1)
						2023	ENO1	enolase 1, (alpha) (EC:4.2.1.11)
						224	ALDH3A2	aldehyde dehydrogenase 3 family, member A2 (EC:1.2.1.3)
						229	ALDOB	aldolase B, fructose-bisphosphate (EC:4.1.2.13)
						2597	GAPDH	glyceraldehyde-3-phosphate dehydrogenase (EC:1.2.1.12)
						2821	GPI	glucose-6-phosphate isomerase (EC:5.3.1.9)
						3099	HK2	hexokinase 2 (EC:2.7.1.1)
						501	ALDH7A1	aldehyde dehydrogenase 7 family, member A1 (EC:1.2.1.3 1.2.1.8 1.2.1.31)
						5106	PCK2	phosphoenolpyruvate carboxykinase 2 (mitochondrial) (EC:4.1.1.32)
						5230	PGK1	phosphoglycerate kinase 1 (EC:2.7.2.3)
						5315	PKM	pyruvate kinase, muscle (EC:2.7.1.40)
		hsa00520	Amino sugar and nucleotide sugar metabolism - Homo sapiens (human) (5)	C=48;O=6;E=1.12;R=5.36;rawP=0.0008;adjP=0.0012	6	2821	GPI	glucose-6-phosphate isomerase (EC:5.3.1.9)
						29925	GMPPB	GDP-mannose pyrophosphorylase B (EC:2.7.7.13)
						3099	HK2	hexokinase 2 (EC:2.7.1.1)
						6675	UAP1	UDP-N-acetylglucosamine pyrophosphorylase 1 (EC:2.7.7.23 2.7.7.83)
						7360	UGP2	UDP-glucose pyrophosphorylase 2 (EC:2.7.7.9)
						1116	CHI3L1	chitinase 3-like 1 (cartilage glycoprotein-39)
		hsa00620	Pyruvate metabolism - Homo sapiens (human) (6)	C=40;O=6;E=0.93;R=5.36;rawP=0.0023;adjP=0.0033	6	224	ALDH3A2	aldehyde dehydrogenase 3 family, member A2 (EC:1.2.1.3)
						2271	FH	fumarate hydratase (EC:4.2.1.2)
						31	ACACA	acetyl-CoA carboxylase alpha (EC:6.4.1.2 6.3.4.14)
						501	ALDH7A1	aldehyde dehydrogenase 7 family, member A1 (EC:1.2.1.3 1.2.1.8 1.2.1.31)
						5106	PCK2	phosphoenolpyruvate carboxykinase 2 (mitochondrial) (EC:4.1.1.32)
						5315	PKM	pyruvate kinase, muscle (EC:2.7.1.40)
	1.2 Energy metabolism
		hsa00190	Oxidative phosphorylation - Homo sapiens (human) (13)	C=132;O=13;E=3.08;R=4.23;rawP=1.39e-05;adjP=2.60e-05	13	127124	ATP6V1G3	ATPase, H+ transporting, lysosomal 13kDa, V1 subunit G3 (EC:3.6.3.14)
						245973	ATP6V1C2	ATPase, H+ transporting, lysosomal 42kDa, V1 subunit C2 (EC:3.6.3.14)
						506	ATP5B	ATP synthase, H+ transporting, mitochondrial F1 complex, beta polypeptide (EC:3.6.3.14)
						51606	ATP6V1H	ATPase, H+ transporting, lysosomal 50/57kDa, V1 subunit H (EC:3.6.3.14)
						525	ATP6V1B1	ATPase, H+ transporting, lysosomal 56/58kDa, V1 subunit B1 (EC:3.6.3.14)
						526	ATP6V1B2	ATPase, H+ transporting, lysosomal 56/58kDa, V1 subunit B2 (EC:3.6.3.14)
						527	ATP6V0C	ATPase, H+ transporting, lysosomal 16kDa, V0 subunit c (EC:3.6.3.14)
						533	ATP6V0B	ATPase, H+ transporting, lysosomal 21kDa, V0 subunit b (EC:3.6.3.14)
						534	ATP6V1G2	ATPase, H+ transporting, lysosomal 13kDa, V1 subunit G2 (EC:3.6.3.14)
						535	ATP6V0A1	ATPase, H+ transporting, lysosomal V0 subunit a1 (EC:3.6.3.14)
						537	ATP6AP1	ATPase, H+ transporting, lysosomal accessory protein 1 (EC:3.6.3.14)
						8992	ATP6V0E1	ATPase, H+ transporting, lysosomal 9kDa, V0 subunit e1 (EC:3.6.3.14)
						9114	ATP6V0D1	ATPase, H+ transporting, lysosomal 38kDa, V0 subunit d1 (EC:3.6.3.14)
	1.3 Lipid metabolism
		hsa00071	Fatty acid degradation - Homo sapiens (human) (5)	C=43;O=5;E=1.00;R=4.99;rawP=0.0031;adjP=0.0045	5	10455	ECI2	enoyl-CoA delta isomerase 2 (EC:5.3.3.8)
						125	ADH1B	alcohol dehydrogenase 1B (class I), beta polypeptide (EC:1.1.1.1)
						224	ALDH3A2	aldehyde dehydrogenase 3 family, member A2 (EC:1.2.1.3)
						3033	HADH	hydroxyacyl-CoA dehydrogenase (EC:1.1.1.35)
						501	ALDH7A1	aldehyde dehydrogenase 7 family, member A1 (EC:1.2.1.3 1.2.1.8 1.2.1.31)
	1.4 Nucleotide metabolism
		hsa00240	Pyrimidine metabolism - Homo sapiens (human) (9)	C=99;O=9;E=2.31;R=3.90;rawP=0.0005;adjP=0.0008	9	4832	NME3	NME/NM23 nucleoside diphosphate kinase 3 (EC:2.7.4.6)
						4907	NT5E	5'-nucleotidase, ecto (CD73) (EC:3.1.3.5)
						5427	POLE2	polymerase (DNA directed), epsilon 2, accessory subunit (EC:2.7.7.7)
						6240	RRM1	ribonucleotide reductase M1 (EC:1.17.4.1)
						6241	RRM2	ribonucleotide reductase M2 (EC:1.17.4.1)
						7296	TXNRD1	thioredoxin reductase 1 (EC:1.8.1.9)
						7298	TYMS	thymidylate synthetase (EC:2.1.1.45)
						790	CAD	carbamoyl-phosphate synthetase 2, aspartate transcarbamylase, and dihydroorotase (EC:2.1.3.2 3.5.2.3 6.3.5.5)
						957	ENTPD5	ectonucleoside triphosphate diphosphohydrolase 5 (EC:3.6.1.6 3.6.1.42)
	1.5 Amino acid metabolism
		hsa00280	Valine, leucine and isoleucine degradation - Homo sapiens (human) (5)	C=44;O=5;E=1.03;R=4.88;rawP=0.0035;adjP=0.0049	5	224	ALDH3A2	aldehyde dehydrogenase 3 family, member A2 (EC:1.2.1.3)
						3033	HADH	hydroxyacyl-CoA dehydrogenase (EC:1.1.1.35)
						3157	HMGCS1	3-hydroxy-3-methylglutaryl-CoA synthase 1 (soluble) (EC:2.3.3.10)
						501	ALDH7A1	aldehyde dehydrogenase 7 family, member A1 (EC:1.2.1.3 1.2.1.8 1.2.1.31)
						593	BCKDHA	branched chain keto acid dehydrogenase E1, alpha polypeptide (EC:1.2.4.4)
		hsa00330	Arginine and proline metabolism - Homo sapiens (human) (5)	C=54;O=7;E=1.26;R=5.56;rawP=0.0002;adjP=0.0003	7	224	ALDH3A2	aldehyde dehydrogenase 3 family, member A2 (EC:1.2.1.3)
						4129	MAOB	monoamine oxidase B (EC:1.4.3.4)
						4843	NOS2	nitric oxide synthase 2, inducible (EC:1.14.13.39)
						501	ALDH7A1	aldehyde dehydrogenase 7 family, member A1 (EC:1.2.1.3 1.2.1.8 1.2.1.31)
						6303	SAT1	spermidine/spermine N1-acetyltransferase 1 (EC:2.3.1.57)
						2752	GLUL	glutamate-ammonia ligase
						95	ACY1	aminoacylase 1
		hsa00360	Phenylalanine metabolism - Homo sapiens (human) (2)	C=17;O=3;E=0.40;R=7.57;rawP=0.0067;adjP=0.0088	3	4129	MAOB	monoamine oxidase B (EC:1.4.3.4)
						4282	MIF	macrophage migration inhibitory factor (glycosylation-inhibiting factor) (EC:5.3.3.12 5.3.2.1)
						9588	PRDX6	peroxiredoxin 6
		hsa00380	Tryptophan metabolism - Homo sapiens (human) (6)	C=42;O=7;E=0.98;R=7.15;rawP=4.84e-05;adjP=8.64e-05	7	7453	WARS	tryptophanyl-tRNA synthetase
						224	ALDH3A2	aldehyde dehydrogenase 3 family, member A2 (EC:1.2.1.3)
						3033	HADH	hydroxyacyl-CoA dehydrogenase (EC:1.1.1.35)
						3620	IDO1	indoleamine 2,3-dioxygenase 1 (EC:1.13.11.52)
						4129	MAOB	monoamine oxidase B (EC:1.4.3.4)
						501	ALDH7A1	aldehyde dehydrogenase 7 family, member A1 (EC:1.2.1.3 1.2.1.8 1.2.1.31)
						847	CAT	catalase (EC:1.11.1.6)
	1.6 Metabolism of other amino acids
		hsa00480	Glutathione metabolism - Homo sapiens (human) (7)	C=50;O=7;E=1.17;R=6.01;rawP=0.0002;adjP=0.0003	7	2539	G6PD	glucose-6-phosphate dehydrogenase (EC:1.1.1.49)
						2729	GCLC	glutamate-cysteine ligase, catalytic subunit (EC:6.3.2.2)
						2730	GCLM	glutamate-cysteine ligase, modifier subunit (EC:6.3.2.2)
						2877	GPX2	glutathione peroxidase 2 (EC:1.11.1.9)
						3418	IDH2	isocitrate dehydrogenase 2 (NADP+), mitochondrial (EC:1.1.1.42)
						6240	RRM1	ribonucleotide reductase M1 (EC:1.17.4.1)
						6241	RRM2	ribonucleotide reductase M2 (EC:1.17.4.1)
	1.7 Glycan biosynthesis and metabolism
		hsa00510	N-Glycan biosynthesis - Homo sapiens (human) (5)	C=49;O=5;E=1.14;R=4.38;rawP=0.0056;adjP=0.0075	5	1650	DDOST	dolichyl-diphosphooligosaccharide--protein glycosyltransferase subunit (non-catalytic) (EC:2.4.99.18)
						23193	GANAB	glucosidase, alpha
						4121	MAN1A1	mannosidase, alpha, class 1A, member 1 (EC:3.2.1.113)
						6185	RPN2	ribophorin II (EC:2.4.99.18)
						8813	DPM1	dolichyl-phosphate mannosyltransferase polypeptide 1, catalytic subunit (EC:2.4.1.83)
	1.8 Metabolism of cofactors and vitamins
		hsa00790	Folate biosynthesis - Homo sapiens (human) (4)	C=11;O=4;E=0.26;R=15.60;rawP=8.49e-05;adjP=0.0001	4	1719	DHFR	dihydrofolate reductase (EC:1.5.1.3)
						249	ALPL	alkaline phosphatase, liver/bone/kidney (EC:3.1.3.1)
						2643	GCH1	GTP cyclohydrolase 1 (EC:3.5.4.16)
						8836	GGH	gamma-glutamyl hydrolase (conjugase, folylpolygammaglutamyl hydrolase) (EC:3.4.19.9)
		hsa00670	One carbon pool by folate - Homo sapiens (human) (5)	C=18;O=5;E=0.42;R=11.92;rawP=4.53e-05;adjP=8.27e-05	5
						10840	ALDH1L1	aldehyde dehydrogenase 1 family, member L1 (EC:1.5.1.6)
						1719	DHFR	dihydrofolate reductase (EC:1.5.1.3)
						25902	MTHFD1L	methylenetetrahydrofolate dehydrogenase (NADP+ dependent) 1-like (EC:6.3.4.3)
						4522	MTHFD1	methylenetetrahydrofolate dehydrogenase (NADP+ dependent) 1, methenyltetrahydrofolate cyclohydrolase, formyltetrahydrofolate synthetase (EC:1.5.1.5 6.3.4.3 3.5.4.9)
						7298	TYMS	thymidylate synthetase (EC:2.1.1.45)
	1.9 Metabolism of terpenoids and polyketides
		hsa00900	Terpenoid backbone biosynthesis - Homo sapiens (human) (3)	C=15;O=3;E=0.35;R=8.58;rawP=0.0047;adjP=0.0064	3	3156	HMGCR	3-hydroxy-3-methylglutaryl-CoA reductase (EC:1.1.1.34)
						3157	HMGCS1	3-hydroxy-3-methylglutaryl-CoA synthase 1 (soluble) (EC:2.3.3.10)
						4597	MVD	mevalonate (diphospho) decarboxylase (EC:4.1.1.33)
2. Genetic Information Processing
	2.2 Translation
		hsa03010	Ribosome - Homo sapiens (human) (41)	C=92;O=41;E=2.14;R=18.19;rawP=4.55e-39;adjP=1.79e-37	41	25873	RPL36	ribosomal protein L36
						3921	RPSA	ribosomal protein SA
						6125	RPL5	ribosomal protein L5
						6128	RPL6	ribosomal protein L6
						6129	RPL7	ribosomal protein L7
						6134	RPL10	ribosomal protein L10 (EC:3.6.5.3)
						6135	RPL11	ribosomal protein L11
						6136	RPL12	ribosomal protein L12
						6137	RPL13	ribosomal protein L13 (EC:3.6.5.3)
						6139	RPL17	ribosomal protein L17
						6141	RPL18	ribosomal protein L18
						6142	RPL18A	ribosomal protein L18a
						6143	RPL19	ribosomal protein L19
						6144	RPL21	ribosomal protein L21 (EC:3.6.5.3)
						6147	RPL23A	ribosomal protein L23a
						6152	RPL24	ribosomal protein L24
						6154	RPL26	ribosomal protein L26
						6157	RPL27A	ribosomal protein L27a
						6160	RPL31	ribosomal protein L31
						6175	RPLP0	ribosomal protein, large, P0
						6182	MRPL12	mitochondrial ribosomal protein L12
						6187	RPS2	ribosomal protein S2
						6189	RPS3A	ribosomal protein S3A
						6191	RPS4X	ribosomal protein S4, X-linked
						6193	RPS5	ribosomal protein S5
						6194	RPS6	ribosomal protein S6
						6201	RPS7	ribosomal protein S7 (EC:3.6.5.3)
						6202	RPS8	ribosomal protein S8
						6207	RPS13	ribosomal protein S13 (EC:3.6.5.3)
						6208	RPS14	ribosomal protein S14
						6209	RPS15	ribosomal protein S15
						6210	RPS15A	ribosomal protein S15a
						6217	RPS16	ribosomal protein S16
						6222	RPS18	ribosomal protein S18
						6228	RPS23	ribosomal protein S23
						6229	RPS24	ribosomal protein S24
						6230	RPS25	ribosomal protein S25
						6232	RPS27	ribosomal protein S27
						6233	RPS27A	ribosomal protein S27a
						64960	MRPS15	mitochondrial ribosomal protein S15
						9045	RPL14	ribosomal protein L14
		hsa03013	RNA transport - Homo sapiens (human) (16)	C=151;O=16;E=3.52;R=4.26;rawP=2.78e-06;adjP=5.46e-06	16	10419	PRMT5	protein arginine methyltransferase 5 (EC:2.1.1.125)
						10605	PAIP1	poly(A) binding protein interacting protein 1
						10762	NUP50	nucleoporin 50kDa
						11260	XPOT	exportin, tRNA
						1915	EEF1A1	eukaryotic translation elongation factor 1 alpha 1
						1965	EIF2S1	eukaryotic translation initiation factor 2, subunit 1 alpha, 35kDa
						1973	EIF4A1	eukaryotic translation initiation factor 4A1 (EC:3.6.4.13)
						1975	EIF4B	eukaryotic translation initiation factor 4B
						1982	EIF4G2	eukaryotic translation initiation factor 4 gamma, 2
						2332	FMR1	fragile X mental retardation 1
						26986	PABPC1	poly(A) binding protein, cytoplasmic 1
						3837	KPNB1	karyopherin (importin) beta 1
						7329	UBE2I	ubiquitin-conjugating enzyme E2I (EC:6.3.2.19)
						7514	XPO1	exportin 1
						8661	EIF3A	eukaryotic translation initiation factor 3, subunit A
						9669	EIF5B	eukaryotic translation initiation factor 5B
	2.3 Folding, sorting and degradation
		hsa03060	Protein export - Homo sapiens (human) (4)	C=23;O=4;E=0.54;R=7.46;rawP=0.0018;adjP=0.0027	4	10952	SEC61B	Sec61 beta subunit
						29927	SEC61A1	Sec61 alpha 1 subunit (S. cerevisiae)
						3309	HSPA5	heat shock 70kDa protein 5 (glucose-regulated protein, 78kDa)
						60559	SPCS3	signal peptidase complex subunit 3 homolog (S. cerevisiae)
		hsa04141	Protein processing in endoplasmic reticulum - Homo sapiens (human) (38)	C=165;O=38;E=3.85;R=9.88;rawP=9.51e-27;adjP=1.24e-25	38	10130	PDIA6	protein disulfide isomerase family A, member 6 (EC:5.3.4.1)
						10477	UBE2E3	ubiquitin-conjugating enzyme E2E 3 (EC:6.3.2.19)
						10952	SEC61B	Sec61 beta subunit
						10956	OS9	osteosarcoma amplified 9, endoplasmic reticulum lectin
						1649	DDIT3	DNA-damage-inducible transcript 3
						1650	DDOST	dolichyl-diphosphooligosaccharide--protein glycosyltransferase subunit (non-catalytic) (EC:2.4.99.18)
						1965	EIF2S1	eukaryotic translation initiation factor 2, subunit 1 alpha, 35kDa
						2081	ERN1	endoplasmic reticulum to nucleus signaling 1 (EC:2.7.11.1)
						22872	SEC31A	SEC31 homolog A (S. cerevisiae)
						22926	ATF6	activating transcription factor 6
						23193	GANAB	glucosidase, alpha
						23645	PPP1R15A	protein phosphatase 1, regulatory subunit 15A
						27102	EIF2AK1	eukaryotic translation initiation factor 2-alpha kinase 1 (EC:2.7.11.1)
						2923	PDIA3	protein disulfide isomerase family A, member 3 (EC:5.3.4.1)
						29927	SEC61A1	Sec61 alpha 1 subunit (S. cerevisiae)
						3303	HSPA1A	heat shock 70kDa protein 1A
						3309	HSPA5	heat shock 70kDa protein 5 (glucose-regulated protein, 78kDa)
						3312	HSPA8	heat shock 70kDa protein 8
						3320	HSP90AA1	heat shock protein 90kDa alpha (cytosolic), class A member 1
						3326	HSP90AB1	heat shock protein 90kDa alpha (cytosolic), class B member 1
						4121	MAN1A1	mannosidase, alpha, class 1A, member 1 (EC:3.2.1.113)
						468	ATF4	activating transcription factor 4
						4780	NFE2L2	nuclear factor, erythroid 2-like 2
						51009	DERL2	derlin 2
						51128	SAR1B	secretion associated, Ras related GTPase 1B
						51465	UBE2J1	ubiquitin-conjugating enzyme E2, J1 (EC:6.3.2.19)
						5599	MAPK8	mitogen-activated protein kinase 8 (EC:2.7.11.24)
						5610	EIF2AK2	eukaryotic translation initiation factor 2-alpha kinase 2 (EC:2.7.11.1 2.7.10.2)
						581	BAX	BCL2-associated X protein
						596	BCL2	B-cell CLL/lymphoma 2
						6185	RPN2	ribophorin II (EC:2.4.99.18)
						6747	SSR3	signal sequence receptor, gamma (translocon-associated protein gamma)
						7184	HSP90B1	heat shock protein 90kDa beta (Grp94), member 1
						7494	XBP1	X-box binding protein 1
						811	CALR	calreticulin
						821	CANX	calnexin
						9451	EIF2AK3	eukaryotic translation initiation factor 2-alpha kinase 3 (EC:2.7.11.1)
						9601	PDIA4	protein disulfide isomerase family A, member 4 (EC:5.3.4.1)
		hsa04120	Ubiquitin mediated proteolysis - Homo sapiens (human) (23)	C=135;O=23;E=3.15;R=7.31;rawP=9.82e-14;adjP=3.95e-13	23	10477	UBE2E3	ubiquitin-conjugating enzyme E2E 3 (EC:6.3.2.19)
						11059	WWP1	WW domain containing E3 ubiquitin protein ligase 1
						11065	UBE2C	ubiquitin-conjugating enzyme E2C (EC:6.3.2.19)
						23624	CBLC	Cbl proto-oncogene C, E3 ubiquitin protein ligase
						27338	UBE2S	ubiquitin-conjugating enzyme E2S (EC:6.3.2.19)
						329	BIRC2	baculoviral IAP repeat containing 2
						330	BIRC3	baculoviral IAP repeat containing 3
						331	XIAP	X-linked inhibitor of apoptosis, E3 ubiquitin protein ligase
						51465	UBE2J1	ubiquitin-conjugating enzyme E2, J1 (EC:6.3.2.19)
						5371	PML	promyelocytic leukemia
						7329	UBE2I	ubiquitin-conjugating enzyme E2I (EC:6.3.2.19)
						7337	UBE3A	ubiquitin protein ligase E3A (EC:6.3.2.19)
						8452	CUL3	cullin 3
						8554	PIAS1	protein inhibitor of activated STAT, 1
						8651	SOCS1	suppressor of cytokine signaling 1
						867	CBL	Cbl proto-oncogene, E3 ubiquitin protein ligase
						868	CBLB	Cbl proto-oncogene B, E3 ubiquitin protein ligase
						9021	SOCS3	suppressor of cytokine signaling 3
						9063	PIAS2	protein inhibitor of activated STAT, 2
						9246	UBE2L6	ubiquitin-conjugating enzyme E2L 6 (EC:6.3.2.19)
						9820	CUL7	cullin 7
						991	CDC20	cell division cycle 20
						996	CDC27	cell division cycle 27
		hsa03050	Proteasome - Homo sapiens (human) (6)	C=44;O=6;E=1.03;R=5.85;rawP=0.0005;adjP=0.0008	6	143471	PSMA8	proteasome (prosome, macropain) subunit, alpha type, 8 (EC:3.4.25.1)
						3458	IFNG	interferon, gamma
						5698	PSMB9	proteasome (prosome, macropain) subunit, beta type, 9 (EC:3.4.25.1)
						5700	PSMC1	proteasome (prosome, macropain) 26S subunit, ATPase, 1
						5707	PSMD1	proteasome (prosome, macropain) 26S subunit, non-ATPase, 1
						5721	PSME2	proteasome (prosome, macropain) activator subunit 2 (PA28 beta)
		hsa03018	RNA degradation - Homo sapiens (human) (10)	C=71;O=10;E=1.65;R=6.04;rawP=5.76e-06;adjP=1.10e-05	10	10140	TOB1	transducer of ERBB2, 1
						1656	DDX6	DEAD (Asp-Glu-Ala-Asp) box helicase 6 (EC:3.6.4.13)
						2023	ENO1	enolase 1, (alpha) (EC:4.2.1.11)
						23019	CNOT1	CCR4-NOT transcription complex, subunit 1
						26986	PABPC1	poly(A) binding protein, cytoplasmic 1
						27257	LSM1	LSM1 homolog, mRNA degradation associated
						3329	HSPD1	heat shock 60kDa protein 1 (chaperonin)
						4848	CNOT2	CCR4-NOT transcription complex, subunit 2
						5393	EXOSC9	exosome component 9 (EC:3.1.13.-)
						54464	XRN1	5'-3' exoribonuclease 1
	2.4 Replication and repair
		hsa03030	DNA replication - Homo sapiens (human) (6)	C=36;O=6;E=0.84;R=7.15;rawP=0.0002;adjP=0.0003	6	4171	MCM2	minichromosome maintenance complex component 2 (EC:3.6.4.12)
						4173	MCM4	minichromosome maintenance complex component 4 (EC:3.6.4.12)
						4175	MCM6	minichromosome maintenance complex component 6 (EC:3.6.4.12)
						5111	PCNA	proliferating cell nuclear antigen
						5427	POLE2	polymerase (DNA directed), epsilon 2, accessory subunit (EC:2.7.7.7)
						5984	RFC4	replication factor C (activator 1) 4, 37kDa
		hsa03410	Base excision repair - Homo sapiens (human) (4)	C=33;O=4;E=0.77;R=5.20;rawP=0.0070;adjP=0.0092	4	142	PARP1	poly (ADP-ribose) polymerase 1 (EC:2.4.2.30)
						3146	HMGB1	high mobility group box 1
						5111	PCNA	proliferating cell nuclear antigen
						5427	POLE2	polymerase (DNA directed), epsilon 2, accessory subunit (EC:2.7.7.7)
3. Environmental Information Processing
	3.2 Signal transduction
		hsa04014	Ras signaling pathway - Homo sapiens (human) (21)		21	207	AKT1	v-akt murine thymoma viral oncogene homolog 1 (EC:2.7.11.1)	yes
						2549	GAB1	GRB2-associated binding protein 1
						284	ANGPT1	angiopoietin 1
						285	ANGPT2	angiopoietin 2
						29110	TBK1	TANK-binding kinase 1 (EC:2.7.11.1)
						356	FASLG	Fas ligand (TNF superfamily, member 6)
						3791	KDR	kinase insert domain receptor (EC:2.7.10.1)
						4763	NF1	neurofibromin 1
						4790	NFKB1	nuclear factor of kappa light polypeptide gene enhancer in B-cells 1
						5594	MAPK1	mitogen-activated protein kinase 1 (EC:2.7.11.24)
						5595	MAPK3	mitogen-activated protein kinase 3 (EC:2.7.11.24)
						5599	MAPK8	mitogen-activated protein kinase 8 (EC:2.7.11.24)
						5868	RAB5A	RAB5A, member RAS oncogene family
						5879	RAC1	ras-related C3 botulinum toxin substrate 1 (rho family, small GTP binding protein Rac1)
						5966	REL	v-rel avian reticuloendotheliosis viral oncogene homolog
						5970	RELA	v-rel avian reticuloendotheliosis viral oncogene homolog A
						598	BCL2L1	BCL2-like 1
						7422	VEGFA	vascular endothelial growth factor A
						7424	VEGFC	vascular endothelial growth factor C
						7535	ZAP70	zeta-chain (TCR) associated protein kinase 70kDa (EC:2.7.10.2)
						998	CDC42	cell division cycle 42
		hsa04015	Rap1 signaling pathway - Homo sapiens (human) (24)		24	1432	MAPK14	mitogen-activated protein kinase 14 (EC:2.7.11.24)	yes
						1499	CTNNB1	catenin (cadherin-associated protein), beta 1, 88kDa
						1500	CTNND1	catenin (cadherin-associated protein), delta 1
						207	AKT1	v-akt murine thymoma viral oncogene homolog 1 (EC:2.7.11.1)
						2149	F2R	coagulation factor II (thrombin) receptor
						2533	FYB	FYN binding protein
						284	ANGPT1	angiopoietin 1
						285	ANGPT2	angiopoietin 2
						3690	ITGB3	integrin, beta 3 (platelet glycoprotein IIIa, antigen CD61)
						3791	KDR	kinase insert domain receptor (EC:2.7.10.1)
						3937	LCP2	lymphocyte cytosolic protein 2 (SH2 domain containing leukocyte protein of 76kDa)
						54518	APBB1IP	amyloid beta (A4) precursor protein-binding, family B, member 1 interacting protein
						5594	MAPK1	mitogen-activated protein kinase 1 (EC:2.7.11.24)
						5595	MAPK3	mitogen-activated protein kinase 3 (EC:2.7.11.24)
						5600	MAPK11	mitogen-activated protein kinase 11 (EC:2.7.11.24)
						5879	RAC1	ras-related C3 botulinum toxin substrate 1 (rho family, small GTP binding protein Rac1)
						60	ACTB	actin, beta
						6494	SIPA1	signal-induced proliferation-associated 1
						6714	SRC	SRC proto-oncogene, non-receptor tyrosine kinase (EC:2.7.10.2)
						71	ACTG1	actin gamma 1
						7422	VEGFA	vascular endothelial growth factor A
						7424	VEGFC	vascular endothelial growth factor C
						998	CDC42	cell division cycle 42
						999	CDH1	cadherin 1, type 1
		hsa04010	MAPK signaling pathway - Homo sapiens (human) (33)	C=268;O=33;E=6.25;R=5.28;rawP=8.66e-15;adjP=4.00e-14	33	1432	MAPK14	mitogen-activated protein kinase 14 (EC:2.7.11.24)
						1616	DAXX	death-domain associated protein
						1649	DDIT3	DNA-damage-inducible transcript 3
						207	AKT1	v-akt murine thymoma viral oncogene homolog 1 (EC:2.7.11.1)
						23118	TAB2	TGF-beta activated kinase 1/MAP3K7 binding protein 2
						2316	FLNA	filamin A, alpha
						2353	FOS	FBJ murine osteosarcoma viral oncogene homolog
						23542	MAPK8IP2	mitogen-activated protein kinase 8 interacting protein 2
						3303	HSPA1A	heat shock 70kDa protein 1A
						3312	HSPA8	heat shock 70kDa protein 8
						3315	HSPB1	heat shock 27kDa protein 1
						355	FAS	Fas cell surface death receptor
						3553	IL1B	interleukin 1, beta
						356	FASLG	Fas ligand (TNF superfamily, member 6)
						3725	JUN	jun proto-oncogene
						3925	STMN1	stathmin 1
						408	ARRB1	arrestin, beta 1
						468	ATF4	activating transcription factor 4
						4763	NF1	neurofibromin 1
						4790	NFKB1	nuclear factor of kappa light polypeptide gene enhancer in B-cells 1
						4791	NFKB2	nuclear factor of kappa light polypeptide gene enhancer in B-cells 2 (p49/p100)
						5594	MAPK1	mitogen-activated protein kinase 1 (EC:2.7.11.24)
						5595	MAPK3	mitogen-activated protein kinase 3 (EC:2.7.11.24)
						5599	MAPK8	mitogen-activated protein kinase 8 (EC:2.7.11.24)
						5600	MAPK11	mitogen-activated protein kinase 11 (EC:2.7.11.24)
						5879	RAC1	ras-related C3 botulinum toxin substrate 1 (rho family, small GTP binding protein Rac1)
						5970	RELA	v-rel avian reticuloendotheliosis viral oncogene homolog A
						5971	RELB	v-rel avian reticuloendotheliosis viral oncogene homolog B
						7124	TNF	tumor necrosis factor
						7157	TP53	tumor protein p53
						836	CASP3	caspase 3, apoptosis-related cysteine peptidase (EC:3.4.22.56)
						929	CD14	CD14 molecule
						998	CDC42	cell division cycle 42
		hsa04012	ErbB signaling pathway - Homo sapiens (human) (15)	C=87;O=15;E=2.03;R=7.40;rawP=1.62e-09;adjP=4.31e-09	15	1839	HBEGF	heparin-binding EGF-like growth factor
						207	AKT1	v-akt murine thymoma viral oncogene homolog 1 (EC:2.7.11.1)
						23624	CBLC	Cbl proto-oncogene C, E3 ubiquitin protein ligase
						2475	MTOR	mechanistic target of rapamycin (serine/threonine kinase) (EC:2.7.11.1)
						2549	GAB1	GRB2-associated binding protein 1
						2932	GSK3B	glycogen synthase kinase 3 beta (EC:2.7.11.1 2.7.11.26)
						3084	NRG1	neuregulin 1
						3725	JUN	jun proto-oncogene
						5594	MAPK1	mitogen-activated protein kinase 1 (EC:2.7.11.24)
						5595	MAPK3	mitogen-activated protein kinase 3 (EC:2.7.11.24)
						5599	MAPK8	mitogen-activated protein kinase 8 (EC:2.7.11.24)
						6714	SRC	SRC proto-oncogene, non-receptor tyrosine kinase (EC:2.7.10.2)
						816	CAMK2B	calcium/calmodulin-dependent protein kinase II beta (EC:2.7.11.17)
						867	CBL	Cbl proto-oncogene, E3 ubiquitin protein ligase
						868	CBLB	Cbl proto-oncogene B, E3 ubiquitin protein ligase
		hsa04310	Wnt signaling pathway - Homo sapiens (human) (10)	C=150;O=11;E=3.50;R=3.15;rawP=0.0008;adjP=0.0012	11	1457	CSNK2A1	casein kinase 2, alpha 1 polypeptide (EC:2.7.11.1)
						1499	CTNNB1	catenin (cadherin-associated protein), beta 1, 88kDa
						2932	GSK3B	glycogen synthase kinase 3 beta (EC:2.7.11.1 2.7.11.26)
						3725	JUN	jun proto-oncogene
						5599	MAPK8	mitogen-activated protein kinase 8 (EC:2.7.11.24)
						5879	RAC1	ras-related C3 botulinum toxin substrate 1 (rho family, small GTP binding protein Rac1)
						6934	TCF7L2	transcription factor 7-like 2 (T-cell specific, HMG-box)
						7157	TP53	tumor protein p53
						816	CAMK2B	calcium/calmodulin-dependent protein kinase II beta (EC:2.7.11.17)
						8312	AXIN1	axin 1
						6093	ROCK1	Rho-associated, coiled-coil containing protein kinase 1
		hsa04330	Notch signaling pathway - Homo sapiens (human) (5)	C=47;O=5;E=1.10;R=4.57;rawP=0.0046;adjP=0.0063	5	28514	DLL1	delta-like 1 (Drosophila)
						4855	NOTCH4	notch 4
						54567	DLL4	delta-like 4 (Drosophila)
						8850	KAT2B	K(lysine) acetyltransferase 2B (EC:2.3.1.48)
						9253	NUMBL	numb homolog (Drosophila)-like
		hsa04350	TGF-beta signaling pathway - Homo sapiens (human) (7)	C=84;O=7;E=1.96;R=3.58;rawP=0.0035;adjP=0.0049	7	3458	IFNG	interferon, gamma
						4092	SMAD7	SMAD family member 7
						5594	MAPK1	mitogen-activated protein kinase 1 (EC:2.7.11.24)
						5595	MAPK3	mitogen-activated protein kinase 3 (EC:2.7.11.24)
						6093	ROCK1	Rho-associated, coiled-coil containing protein kinase 1 (EC:2.7.11.1)
						6667	SP1	Sp1 transcription factor
						7124	TNF	tumor necrosis factor
		hsa04370	VEGF signaling pathway - Homo sapiens (human) (14)	C=76;O=14;E=1.77;R=7.90;rawP=2.29e-09;adjP=5.78e-09	14	1432	MAPK14	mitogen-activated protein kinase 14 (EC:2.7.11.24)
						207	AKT1	v-akt murine thymoma viral oncogene homolog 1 (EC:2.7.11.1)
						3315	HSPB1	heat shock 27kDa protein 1
						3791	KDR	kinase insert domain receptor (EC:2.7.10.1)
						5594	MAPK1	mitogen-activated protein kinase 1 (EC:2.7.11.24)
						5595	MAPK3	mitogen-activated protein kinase 3 (EC:2.7.11.24)
						5600	MAPK11	mitogen-activated protein kinase 11 (EC:2.7.11.24)
						5743	PTGS2	prostaglandin-endoperoxide synthase 2 (prostaglandin G/H synthase and cyclooxygenase) (EC:1.14.99.1)
						5879	RAC1	ras-related C3 botulinum toxin substrate 1 (rho family, small GTP binding protein Rac1)
						6714	SRC	SRC proto-oncogene, non-receptor tyrosine kinase (EC:2.7.10.2)
						7422	VEGFA	vascular endothelial growth factor A
						842	CASP9	caspase 9, apoptosis-related cysteine peptidase (EC:3.4.22.62)
						8877	SPHK1	sphingosine kinase 1 (EC:2.7.1.91)
						998	CDC42	cell division cycle 42
		hsa04630	Jak-STAT signaling pathway - Homo sapiens (human) (32)	C=155;O=33;E=3.61;R=9.14;rawP=2.97e-22;adjP=2.45e-21	33	10379	IRF9	interferon regulatory factor 9
						1154	CISH	cytokine inducible SH2-containing protein
						1439	CSF2RB	colony stimulating factor 2 receptor, beta, low-affinity (granulocyte-macrophage)
						163702	IFNLR1	interferon, lambda receptor 1
						207	AKT1	v-akt murine thymoma viral oncogene homolog 1 (EC:2.7.11.1)
						2475	MTOR	mechanistic target of rapamycin (serine/threonine kinase) (EC:2.7.11.1)
						3439	IFNA1	interferon, alpha 1
						3440	IFNA2	interferon, alpha 2
						3456	IFNB1	interferon, beta 1, fibroblast
						3458	IFNG	interferon, gamma
						3558	IL2	interleukin 2
						3559	IL2RA	interleukin 2 receptor, alpha
						3565	IL4	interleukin 4
						3569	IL6	interleukin 6
						3574	IL7	interleukin 7
						3586	IL10	interleukin 10
						3587	IL10RA	interleukin 10 receptor, alpha
						3592	IL12A	interleukin 12A
						3593	IL12B	interleukin 12B
						3717	JAK2	Janus kinase 2 (EC:2.7.10.2)
						3718	JAK3	Janus kinase 3 (EC:2.7.10.2)
						5008	OSM	oncostatin M
						596	BCL2	B-cell CLL/lymphoma 2
						598	BCL2L1	BCL2-like 1
						6772	STAT1	signal transducer and activator of transcription 1, 91kDa
						6773	STAT2	signal transducer and activator of transcription 2, 113kDa
						6774	STAT3	signal transducer and activator of transcription 3 (acute-phase response factor)
						7297	TYK2	tyrosine kinase 2 (EC:2.7.10.2)
						8554	PIAS1	protein inhibitor of activated STAT, 1
						8651	SOCS1	suppressor of cytokine signaling 1
						9021	SOCS3	suppressor of cytokine signaling 3
						9063	PIAS2	protein inhibitor of activated STAT, 2
						23624	CBLC	Cbl proto-oncogene, E3 ubiquitin protein ligase C
						868	CBLB	Cbl proto-oncogene, E3 ubiquitin protein ligase B
						867	CBL	Cbl proto-oncogene, E3 ubiquitin protein ligase
		hsa04064	NF-kappa B signaling pathway - Homo sapiens (human) (35)		35	10673	TNFSF13B	tumor necrosis factor (ligand) superfamily, member 13b	yes
						114609	TIRAP	toll-interleukin 1 receptor (TIR) domain containing adaptor protein
						142	PARP1	poly (ADP-ribose) polymerase 1 (EC:2.4.2.30)
						1457	CSNK2A1	casein kinase 2, alpha 1 polypeptide (EC:2.7.11.1)
						23085	ERC1	ELKS/RAB6-interacting/CAST family member 1
						23118	TAB2	TGF-beta activated kinase 1/MAP3K7 binding protein 2
						23586	DDX58	DEAD (Asp-Glu-Ala-Asp) box polypeptide 58 (EC:3.6.4.13)
						2920	CXCL2	chemokine (C-X-C motif) ligand 2
						329	BIRC2	baculoviral IAP repeat containing 2
						330	BIRC3	baculoviral IAP repeat containing 3
						331	XIAP	X-linked inhibitor of apoptosis, E3 ubiquitin protein ligase
						3383	ICAM1	intercellular adhesion molecule 1
						3553	IL1B	interleukin 1, beta
						3576	CXCL8	chemokine (C-X-C motif) ligand 8
						3932	LCK	LCK proto-oncogene, Src family tyrosine kinase (EC:2.7.10.2)
						4790	NFKB1	nuclear factor of kappa light polypeptide gene enhancer in B-cells 1
						4791	NFKB2	nuclear factor of kappa light polypeptide gene enhancer in B-cells 2 (p49/p100)
						4792	NFKBIA	nuclear factor of kappa light polypeptide gene enhancer in B-cells inhibitor, alpha
						5743	PTGS2	prostaglandin-endoperoxide synthase 2 (prostaglandin G/H synthase and cyclooxygenase) (EC:1.14.99.1)
						596	BCL2	B-cell CLL/lymphoma 2
						597	BCL2A1	BCL2-related protein A1
						5970	RELA	v-rel avian reticuloendotheliosis viral oncogene homolog A
						5971	RELB	v-rel avian reticuloendotheliosis viral oncogene homolog B
						598	BCL2L1	BCL2-like 1
						6351	CCL4	chemokine (C-C motif) ligand 4
						6850	SYK	spleen tyrosine kinase (EC:2.7.10.2)
						7099	TLR4	toll-like receptor 4
						7124	TNF	tumor necrosis factor
						7329	UBE2I	ubiquitin-conjugating enzyme E2I (EC:6.3.2.19)
						7412	VCAM1	vascular cell adhesion molecule 1
						7535	ZAP70	zeta-chain (TCR) associated protein kinase 70kDa (EC:2.7.10.2)
						7706	TRIM25	tripartite motif containing 25 (EC:6.3.2.19 6.3.2.n3)
						8737	RIPK1	receptor (TNFRSF)-interacting serine-threonine kinase 1 (EC:2.7.11.1)
						929	CD14	CD14 molecule
						959	CD40LG	CD40 ligand
		hsa04668	TNF signaling pathway - Homo sapiens (human) (37)		27	1051	CEBPB	CCAAT/enhancer binding protein (C/EBP), beta	yes
						1432	MAPK14	mitogen-activated protein kinase 14 (EC:2.7.11.24)
						1906	EDN1	endothelin 1
						207	AKT1	v-akt murine thymoma viral oncogene homolog 1 (EC:2.7.11.1)
						23118	TAB2	TGF-beta activated kinase 1/MAP3K7 binding protein 2
						2353	FOS	FBJ murine osteosarcoma viral oncogene homolog
						2920	CXCL2	chemokine (C-X-C motif) ligand 2
						2921	CXCL3	chemokine (C-X-C motif) ligand 3
						329	BIRC2	baculoviral IAP repeat containing 2
						330	BIRC3	baculoviral IAP repeat containing 3
						3383	ICAM1	intercellular adhesion molecule 1
						355	FAS	Fas cell surface death receptor
						3553	IL1B	interleukin 1, beta
						3569	IL6	interleukin 6
						3627	CXCL10	chemokine (C-X-C motif) ligand 10
						3725	JUN	jun proto-oncogene
						4314	MMP3	matrix metallopeptidase 3 (EC:3.4.24.17)
						4318	MMP9	matrix metallopeptidase 9 (EC:3.4.24.35)
						468	ATF4	activating transcription factor 4
						4790	NFKB1	nuclear factor of kappa light polypeptide gene enhancer in B-cells 1
						4792	NFKBIA	nuclear factor of kappa light polypeptide gene enhancer in B-cells inhibitor, alpha
						5594	MAPK1	mitogen-activated protein kinase 1 (EC:2.7.11.24)
						5595	MAPK3	mitogen-activated protein kinase 3 (EC:2.7.11.24)
						5599	MAPK8	mitogen-activated protein kinase 8 (EC:2.7.11.24)
						5600	MAPK11	mitogen-activated protein kinase 11 (EC:2.7.11.24)
						5743	PTGS2	prostaglandin-endoperoxide synthase 2 (prostaglandin G/H synthase and cyclooxygenase) (EC:1.14.99.1)
						5970	RELA	v-rel avian reticuloendotheliosis viral oncogene homolog A
						6347	CCL2	chemokine (C-C motif) ligand 2
						6352	CCL5	chemokine (C-C motif) ligand 5
						6401	SELE	selectin E
						7124	TNF	tumor necrosis factor
						7412	VCAM1	vascular cell adhesion molecule 1
						7424	VEGFC	vascular endothelial growth factor C
						836	CASP3	caspase 3, apoptosis-related cysteine peptidase (EC:3.4.22.56)
						841	CASP8	caspase 8, apoptosis-related cysteine peptidase (EC:3.4.22.61)
						8737	RIPK1	receptor (TNFRSF)-interacting serine-threonine kinase 1 (EC:2.7.11.1)
						9021	SOCS3	suppressor of cytokine signaling 3
		hsa04066	HIF-1 signaling pathway - Homo sapiens (human) (29)		29	1906	EDN1	endothelin 1	yes
						2023	ENO1	enolase 1, (alpha) (EC:4.2.1.11)
						207	AKT1	v-akt murine thymoma viral oncogene homolog 1 (EC:2.7.11.1)
						2475	MTOR	mechanistic target of rapamycin (serine/threonine kinase) (EC:2.7.11.1)
						2597	GAPDH	glyceraldehyde-3-phosphate dehydrogenase (EC:1.2.1.12)
						284	ANGPT1	angiopoietin 1
						285	ANGPT2	angiopoietin 2
						3091	HIF1A	hypoxia inducible factor 1, alpha subunit (basic helix-loop-helix transcription factor)
						3099	HK2	hexokinase 2 (EC:2.7.1.1)
						3162	HMOX1	heme oxygenase 1 (EC:1.14.99.3)
						3458	IFNG	interferon, gamma
						3569	IL6	interleukin 6
						405	ARNT	aryl hydrocarbon receptor nuclear translocator
						4790	NFKB1	nuclear factor of kappa light polypeptide gene enhancer in B-cells 1
						4843	NOS2	nitric oxide synthase 2, inducible (EC:1.14.13.39)
						5054	SERPINE1	serpin peptidase inhibitor, clade E (nexin, plasminogen activator inhibitor type 1), member 1
						5209	PFKFB3	6-phosphofructo-2-kinase/fructose-2,6-biphosphatase 3 (EC:2.7.1.105 3.1.3.46)
						5230	PGK1	phosphoglycerate kinase 1 (EC:2.7.2.3)
						5594	MAPK1	mitogen-activated protein kinase 1 (EC:2.7.11.24)
						5595	MAPK3	mitogen-activated protein kinase 3 (EC:2.7.11.24)
						596	BCL2	B-cell CLL/lymphoma 2
						5970	RELA	v-rel avian reticuloendotheliosis viral oncogene homolog A
						6194	RPS6	ribosomal protein S6
						6513	SLC2A1	solute carrier family 2 (facilitated glucose transporter), member 1
						6774	STAT3	signal transducer and activator of transcription 3 (acute-phase response factor)
						7018	TF	transferrin
						7099	TLR4	toll-like receptor 4
						7422	VEGFA	vascular endothelial growth factor A
						816	CAMK2B	calcium/calmodulin-dependent protein kinase II beta (EC:2.7.11.17)
		hsa04020	Calcium signaling pathway - Homo sapiens (human) (12)	C=177;O=12;E=4.12;R=2.91;rawP=0.0010;adjP=0.0015	12	146	ADRA1D	adrenoceptor alpha 1D
						2149	F2R	coagulation factor II (thrombin) receptor
						292	SLC25A5	solute carrier family 25 (mitochondrial carrier
						293	SLC25A6	solute carrier family 25 (mitochondrial carrier
						3356	HTR2A	5-hydroxytryptamine (serotonin) receptor 2A, G protein-coupled
						4843	NOS2	nitric oxide synthase 2, inducible (EC:1.14.13.39)
						488	ATP2A2	ATPase, Ca++ transporting, cardiac muscle, slow twitch 2 (EC:3.6.3.8)
						553	AVPR1B	arginine vasopressin receptor 1B
						7419	VDAC3	voltage-dependent anion channel 3
						816	CAMK2B	calcium/calmodulin-dependent protein kinase II beta (EC:2.7.11.17)
						8877	SPHK1	sphingosine kinase 1 (EC:2.7.1.91)
						952	CD38	CD38 molecule (EC:3.2.2.6 2.4.99.20)
		hsa04071	Sphingolipid signaling pathway - Homo sapiens (human) (21)		21	10558	SPTLC1	serine palmitoyltransferase, long chain base subunit 1 (EC:2.3.1.50)	yes
						1432	MAPK14	mitogen-activated protein kinase 14 (EC:2.7.11.24)
						1509	CTSD	cathepsin D (EC:3.4.23.5)
						207	AKT1	v-akt murine thymoma viral oncogene homolog 1 (EC:2.7.11.1)
						2205	FCER1A	Fc fragment of IgE, high affinity I, receptor for
						2534	FYN	FYN proto-oncogene, Src family tyrosine kinase (EC:2.7.10.2)
						4790	NFKB1	nuclear factor of kappa light polypeptide gene enhancer in B-cells 1
						5520	PPP2R2A	protein phosphatase 2, regulatory subunit B, alpha (EC:3.1.3.16)
						5581	PRKCE	protein kinase C, epsilon (EC:2.7.11.13)
						5594	MAPK1	mitogen-activated protein kinase 1 (EC:2.7.11.24)
						5595	MAPK3	mitogen-activated protein kinase 3 (EC:2.7.11.24)
						5599	MAPK8	mitogen-activated protein kinase 8 (EC:2.7.11.24)
						5600	MAPK11	mitogen-activated protein kinase 11 (EC:2.7.11.24)
						581	BAX	BCL2-associated X protein
						5879	RAC1	ras-related C3 botulinum toxin substrate 1 (rho family, small GTP binding protein Rac1)
						596	BCL2	B-cell CLL/lymphoma 2
						5970	RELA	v-rel avian reticuloendotheliosis viral oncogene homolog A
						6093	ROCK1	Rho-associated, coiled-coil containing protein kinase 1 (EC:2.7.11.1)
						7124	TNF	tumor necrosis factor
						7157	TP53	tumor protein p53
						8877	SPHK1	sphingosine kinase 1 (EC:2.7.1.91)
		hsa04151	PI3K-Akt signaling pathway - Homo sapiens (human) (48)		48	1975	EIF4B	eukaryotic translation initiation factor 4B	yes
						207	AKT1	v-akt murine thymoma viral oncogene homolog 1 (EC:2.7.11.1)
						2149	F2R	coagulation factor II (thrombin) receptor
						2335	FN1	fibronectin 1
						2475	MTOR	mechanistic target of rapamycin (serine/threonine kinase) (EC:2.7.11.1)
						284	ANGPT1	angiopoietin 1
						285	ANGPT2	angiopoietin 2
						2932	GSK3B	glycogen synthase kinase 3 beta (EC:2.7.11.1 2.7.11.26)
						29941	PKN3	protein kinase N3 (EC:2.7.11.13)
						3320	HSP90AA1	heat shock protein 90kDa alpha (cytosolic), class A member 1
						3326	HSP90AB1	heat shock protein 90kDa alpha (cytosolic), class B member 1
						3439	IFNA1	interferon, alpha 1
						3440	IFNA2	interferon, alpha 2
						3456	IFNB1	interferon, beta 1, fibroblast
						3558	IL2	interleukin 2
						3559	IL2RA	interleukin 2 receptor, alpha
						356	FASLG	Fas ligand (TNF superfamily, member 6)
						3565	IL4	interleukin 4
						3569	IL6	interleukin 6
						3574	IL7	interleukin 7
						3690	ITGB3	integrin, beta 3 (platelet glycoprotein IIIa, antigen CD61)
						3717	JAK2	Janus kinase 2 (EC:2.7.10.2)
						3718	JAK3	Janus kinase 3 (EC:2.7.10.2)
						3791	KDR	kinase insert domain receptor (EC:2.7.10.1)
						3912	LAMB1	laminin, beta 1
						468	ATF4	activating transcription factor 4
						4790	NFKB1	nuclear factor of kappa light polypeptide gene enhancer in B-cells 1
						5008	OSM	oncostatin M
						5106	PCK2	phosphoenolpyruvate carboxykinase 2 (mitochondrial) (EC:4.1.1.32)
						5520	PPP2R2A	protein phosphatase 2, regulatory subunit B, alpha (EC:3.1.3.16)
						5594	MAPK1	mitogen-activated protein kinase 1 (EC:2.7.11.24)
						5595	MAPK3	mitogen-activated protein kinase 3 (EC:2.7.11.24)
						5649	RELN	reelin
						5879	RAC1	ras-related C3 botulinum toxin substrate 1 (rho family, small GTP binding protein Rac1)
						596	BCL2	B-cell CLL/lymphoma 2
						5970	RELA	v-rel avian reticuloendotheliosis viral oncogene homolog A
						598	BCL2L1	BCL2-like 1
						6194	RPS6	ribosomal protein S6
						6696	SPP1	secreted phosphoprotein 1
						6850	SYK	spleen tyrosine kinase (EC:2.7.10.2)
						7097	TLR2	toll-like receptor 2
						7099	TLR4	toll-like receptor 4
						7157	TP53	tumor protein p53
						7184	HSP90B1	heat shock protein 90kDa beta (Grp94), member 1
						7422	VEGFA	vascular endothelial growth factor A
						7424	VEGFC	vascular endothelial growth factor C
						7448	VTN	vitronectin
						842	CASP9	caspase 9, apoptosis-related cysteine peptidase (EC:3.4.22.62)
		hsa04150	mTOR signaling pathway - Homo sapiens (human) (9)	C=52;O=9;E=1.21;R=7.43;rawP=2.93e-06;adjP=5.68e-06	9	1975	EIF4B	eukaryotic translation initiation factor 4B
						207	AKT1	v-akt murine thymoma viral oncogene homolog 1 (EC:2.7.11.1)
						2475	MTOR	mechanistic target of rapamycin (serine/threonine kinase) (EC:2.7.11.1)
						3091	HIF1A	hypoxia inducible factor 1, alpha subunit (basic helix-loop-helix transcription factor)
						5594	MAPK1	mitogen-activated protein kinase 1 (EC:2.7.11.24)
						5595	MAPK3	mitogen-activated protein kinase 3 (EC:2.7.11.24)
						6194	RPS6	ribosomal protein S6
						7124	TNF	tumor necrosis factor
						7422	VEGFA	vascular endothelial growth factor A
		hsa04512	ECM-receptor interaction - Homo sapiens (human) (9)	C=85;O=10;E=1.98;R=5.05;rawP=2.91e-05;adjP=5.37e-05	10	2335	FN1	fibronectin 1
						3161	HMMR	hyaluronan-mediated motility receptor (RHAMM)
						3690	ITGB3	integrin, beta 3 (platelet glycoprotein IIIa, antigen CD61)
						3912	LAMB1	laminin, beta 1
						5649	RELN	reelin
						6382	SDC1	syndecan 1
						6696	SPP1	secreted phosphoprotein 1
						7448	VTN	vitronectin
						960	CD44	CD44 molecule (Indian blood group)
						6383	SDC2	syndecan 2
		hsa04514	Cell adhesion molecules (CAMs) - Homo sapiens (human) (17)	C=133;O=17;E=3.10;R=5.49;rawP=1.51e-08;adjP=3.44e-08	17	1003	CDH5	cadherin 5, type 2 (vascular endothelium)
						100506658	OCLN	occludin (EC:2.1.1.67)
						3105	HLA-A	major histocompatibility complex, class I, A
						3106	HLA-B	major histocompatibility complex, class I, B
						3107	HLA-C	major histocompatibility complex, class I, C
						3123	HLA-DRB1	major histocompatibility complex, class II, DR beta 1
						3383	ICAM1	intercellular adhesion molecule 1
						5175	PECAM1	platelet/endothelial cell adhesion molecule 1
						6382	SDC1	syndecan 1
						6383	SDC2	syndecan 2
						6401	SELE	selectin E
						7412	VCAM1	vascular cell adhesion molecule 1
						9076	CLDN1	claudin 1
						920	CD4	CD4 molecule
						925	CD8A	CD8a molecule
						959	CD40LG	CD40 ligand
						999	CDH1	cadherin 1, type 1
4. Cellular Processes
	4.1 Transport and catabolism
		hsa04144	Endocytosis - Homo sapiens (human) (44)	C=201;O=44;E=4.68;R=7.90;rawP=1.90e-22;adjP=1.66e-21	44	10015	PDCD6IP	programmed cell death 6 interacting protein
						10094	ARPC3	actin related protein 2/3 complex, subunit 3, 21kDa
						10095	ARPC1B	actin related protein 2/3 complex, subunit 1B, 41kDa
						11059	WWP1	WW domain containing E3 ubiquitin protein ligase 1
						1173	AP2M1	adaptor-related protein complex 2, mu 1 subunit
						1212	CLTB	clathrin, light chain B
						1213	CLTC	clathrin, heavy chain (Hc)
						1234	CCR5	chemokine (C-C motif) receptor 5 (gene/pseudogene)
						137492	VPS37A	vacuolar protein sorting 37 homolog A (S. cerevisiae)
						160	AP2A1	adaptor-related protein complex 2, alpha 1 subunit
						163	AP2B1	adaptor-related protein complex 2, beta 1 subunit
						1759	DNM1	dynamin 1 (EC:3.6.5.5)
						1785	DNM2	dynamin 2 (EC:3.6.5.5)
						2060	EPS15	epidermal growth factor receptor pathway substrate 15
						2149	F2R	coagulation factor II (thrombin) receptor
						22905	EPN2	epsin 2
						23624	CBLC	Cbl proto-oncogene C, E3 ubiquitin protein ligase
						273	AMPH	amphiphysin
						29924	EPN1	epsin 1
						3105	HLA-A	major histocompatibility complex, class I, A
						3106	HLA-B	major histocompatibility complex, class I, B
						3107	HLA-C	major histocompatibility complex, class I, C
						3303	HSPA1A	heat shock 70kDa protein 1A
						3312	HSPA8	heat shock 70kDa protein 8
						3559	IL2RA	interleukin 2 receptor, alpha
						375	ARF1	ADP-ribosylation factor 1
						3791	KDR	kinase insert domain receptor (EC:2.7.10.1)
						381	ARF5	ADP-ribosylation factor 5
						3949	LDLR	low density lipoprotein receptor
						408	ARRB1	arrestin, beta 1
						4218	RAB8A	RAB8A, member RAS oncogene family
						5371	PML	promyelocytic leukemia
						5868	RAB5A	RAB5A, member RAS oncogene family
						6714	SRC	SRC proto-oncogene, non-receptor tyrosine kinase (EC:2.7.10.2)
						7852	CXCR4	chemokine (C-X-C motif) receptor 4
						830	CAPZA2	capping protein (actin filament) muscle Z-line, alpha 2
						8394	PIP5K1A	phosphatidylinositol-4-phosphate 5-kinase, type I, alpha (EC:2.7.1.68)
						8411	EEA1	early endosome antigen 1
						857	CAV1	caveolin 1, caveolae protein, 22kDa
						867	CBL	Cbl proto-oncogene, E3 ubiquitin protein ligase
						868	CBLB	Cbl proto-oncogene B, E3 ubiquitin protein ligase
						8729	GBF1	golgi brefeldin A resistant guanine nucleotide exchange factor 1
						9230	RAB11B	RAB11B, member RAS oncogene family
						998	CDC42	cell division cycle 42
		hsa04145	Phagosome - Homo sapiens (human) (47)	C=153;O=47;E=3.57;R=13.18;rawP=4.18e-39;adjP=1.79e-37	47	10333	TLR6	toll-like receptor 6
						10383	TUBB4B	tubulin, beta 4B class IVb
						10952	SEC61B	Sec61 beta subunit
						11151	CORO1A	coronin, actin binding protein, 1A
						127124	ATP6V1G3	ATPase, H+ transporting, lysosomal 13kDa, V1 subunit G3 (EC:3.6.3.14)
						1514	CTSL	cathepsin L (EC:3.4.22.15)
						1520	CTSS	cathepsin S (EC:3.4.22.27)
						1778	DYNC1H1	dynein, cytoplasmic 1, heavy chain 1
						203068	TUBB	tubulin, beta class I
						2214	FCGR3A	Fc fragment of IgG, low affinity IIIa, receptor (CD16a)
						245973	ATP6V1C2	ATPase, H+ transporting, lysosomal 42kDa, V1 subunit C2 (EC:3.6.3.14)
						29927	SEC61A1	Sec61 alpha 1 subunit (S. cerevisiae)
						30835	CD209	CD209 molecule
						3105	HLA-A	major histocompatibility complex, class I, A
						3106	HLA-B	major histocompatibility complex, class I, B
						3107	HLA-C	major histocompatibility complex, class I, C
						3123	HLA-DRB1	major histocompatibility complex, class II, DR beta 1
						3690	ITGB3	integrin, beta 3 (platelet glycoprotein IIIa, antigen CD61)
						4074	M6PR	mannose-6-phosphate receptor (cation dependent)
						4153	MBL2	mannose-binding lectin (protein C) 2, soluble
						51606	ATP6V1H	ATPase, H+ transporting, lysosomal 50/57kDa, V1 subunit H (EC:3.6.3.14)
						525	ATP6V1B1	ATPase, H+ transporting, lysosomal 56/58kDa, V1 subunit B1 (EC:3.6.3.14)
						526	ATP6V1B2	ATPase, H+ transporting, lysosomal 56/58kDa, V1 subunit B2 (EC:3.6.3.14)
						527	ATP6V0C	ATPase, H+ transporting, lysosomal 16kDa, V0 subunit c (EC:3.6.3.14)
						533	ATP6V0B	ATPase, H+ transporting, lysosomal 21kDa, V0 subunit b (EC:3.6.3.14)
						534	ATP6V1G2	ATPase, H+ transporting, lysosomal 13kDa, V1 subunit G2 (EC:3.6.3.14)
						535	ATP6V0A1	ATPase, H+ transporting, lysosomal V0 subunit a1 (EC:3.6.3.14)
						537	ATP6AP1	ATPase, H+ transporting, lysosomal accessory protein 1 (EC:3.6.3.14)
						5868	RAB5A	RAB5A, member RAS oncogene family
						5879	RAC1	ras-related C3 botulinum toxin substrate 1 (rho family, small GTP binding protein Rac1)
						60	ACTB	actin, beta
						6890	TAP1	transporter 1, ATP-binding cassette, sub-family B (MDR/TAP)
						7097	TLR2	toll-like receptor 2
						7099	TLR4	toll-like receptor 4
						71	ACTG1	actin gamma 1
						7277	TUBA4A	tubulin, alpha 4a
						7280	TUBB2A	tubulin, beta 2A class IIa
						7846	TUBA1A	tubulin, alpha 1a
						811	CALR	calreticulin
						821	CANX	calnexin
						8411	EEA1	early endosome antigen 1
						84617	TUBB6	tubulin, beta 6 class V
						84790	TUBA1C	tubulin, alpha 1c
						8992	ATP6V0E1	ATPase, H+ transporting, lysosomal 9kDa, V0 subunit e1 (EC:3.6.3.14)
						9114	ATP6V0D1	ATPase, H+ transporting, lysosomal 38kDa, V0 subunit d1 (EC:3.6.3.14)
						929	CD14	CD14 molecule
						949	SCARB1	scavenger receptor class B, member 1
		hsa04142	Lysosome - Homo sapiens (human) (19)	C=121;O=19;E=2.82;R=6.74;rawP=5.99e-11;adjP=1.81e-10	19	1212	CLTB	clathrin, light chain B
						1213	CLTC	clathrin, heavy chain (Hc)
						1508	CTSB	cathepsin B (EC:3.4.22.1)
						1509	CTSD	cathepsin D (EC:3.4.23.5)
						1514	CTSL	cathepsin L (EC:3.4.22.15)
						1520	CTSS	cathepsin S (EC:3.4.22.27)
						162	AP1B1	adaptor-related protein complex 1, beta 1 subunit
						26088	GGA1	golgi-associated, gamma adaptin ear containing, ARF binding protein 1
						27074	LAMP3	lysosomal-associated membrane protein 3
						4074	M6PR	mannose-6-phosphate receptor (cation dependent)
						51606	ATP6V1H	ATPase, H+ transporting, lysosomal 50/57kDa, V1 subunit H (EC:3.6.3.14)
						527	ATP6V0C	ATPase, H+ transporting, lysosomal 16kDa, V0 subunit c (EC:3.6.3.14)
						533	ATP6V0B	ATPase, H+ transporting, lysosomal 21kDa, V0 subunit b (EC:3.6.3.14)
						535	ATP6V0A1	ATPase, H+ transporting, lysosomal V0 subunit a1 (EC:3.6.3.14)
						537	ATP6AP1	ATPase, H+ transporting, lysosomal accessory protein 1 (EC:3.6.3.14)
						5660	PSAP	prosaposin
						8546	AP3B1	adaptor-related protein complex 3, beta 1 subunit
						8907	AP1M1	adaptor-related protein complex 1, mu 1 subunit
						9114	ATP6V0D1	ATPase, H+ transporting, lysosomal 38kDa, V0 subunit d1 (EC:3.6.3.14)
		hsa04146	Peroxisome - Homo sapiens (human) (8)	C=79;O=8;E=1.84;R=4.35;rawP=0.0005;adjP=0.0008	8	10455	ECI2	enoyl-CoA delta isomerase 2 (EC:5.3.3.8)
						3418	IDH2	isocitrate dehydrogenase 2 (NADP+), mitochondrial (EC:1.1.1.42)
						4843	NOS2	nitric oxide synthase 2, inducible (EC:1.14.13.39)
						5052	PRDX1	peroxiredoxin 1 (EC:1.11.1.15)
						570	BAAT	bile acid CoA:amino acid N-acyltransferase (EC:2.3.1.65 3.1.2.2)
						5825	ABCD3	ATP-binding cassette, sub-family D (ALD), member 3
						6648	SOD2	superoxide dismutase 2, mitochondrial (EC:1.15.1.1)
						847	CAT	catalase (EC:1.11.1.6)
		hsa04140	Regulation of autophagy - Homo sapiens (human) (5)	C=34;O=5;E=0.79;R=6.31;rawP=0.0011;adjP=0.0016	5	3439	IFNA1	interferon, alpha 1
						3440	IFNA2	interferon, alpha 2
						3458	IFNG	interferon, gamma
						9140	ATG12	autophagy related 12
						9474	ATG5	autophagy related 5
	4.2 Cell motility
		hsa04810	Regulation of actin cytoskeleton - Homo sapiens (human) (24)	C=213;O=24;E=4.96;R=4.63;rawP=1.35e-09;adjP=3.65e-09	24	10094	ARPC3	actin related protein 2/3 complex, subunit 3, 21kDa
						10095	ARPC1B	actin related protein 2/3 complex, subunit 1B, 41kDa
						10163	WASF2	WAS protein family, member 2
						1072	CFL1	cofilin 1 (non-muscle)
						1729	DIAPH1	diaphanous-related formin 1
						2147	F2	coagulation factor II (thrombin) (EC:3.4.21.5)
						2149	F2R	coagulation factor II (thrombin) receptor
						2335	FN1	fibronectin 1
						3690	ITGB3	integrin, beta 3 (platelet glycoprotein IIIa, antigen CD61)
						4627	MYH9	myosin, heavy chain 9, non-muscle
						5594	MAPK1	mitogen-activated protein kinase 1 (EC:2.7.11.24)
						5595	MAPK3	mitogen-activated protein kinase 3 (EC:2.7.11.24)
						5879	RAC1	ras-related C3 botulinum toxin substrate 1 (rho family, small GTP binding protein Rac1)
						60	ACTB	actin, beta
						6093	ROCK1	Rho-associated, coiled-coil containing protein kinase 1 (EC:2.7.11.1)
						6714	SRC	SRC proto-oncogene, non-receptor tyrosine kinase (EC:2.7.10.2)
						71	ACTG1	actin gamma 1
						7414	VCL	vinculin
						79784	MYH14	myosin, heavy chain 14, non-muscle (EC:3.6.4.1)
						81624	DIAPH3	diaphanous-related formin 3
						8394	PIP5K1A	phosphatidylinositol-4-phosphate 5-kinase, type I, alpha (EC:2.7.1.68)
						8396	PIP4K2B	phosphatidylinositol-5-phosphate 4-kinase, type II, beta (EC:2.7.1.149)
						929	CD14	CD14 molecule
						998	CDC42	cell division cycle 42
	4.3 Cell growth and death
		hsa04110	Cell cycle - Homo sapiens (human) (19)	C=124;O=19;E=2.89;R=6.58;rawP=9.27e-11;adjP=2.70e-10	19	1028	CDKN1C	cyclin-dependent kinase inhibitor 1C (p57, Kip2)
						1111	CHEK1	checkpoint kinase 1 (EC:2.7.11.1)
						2932	GSK3B	glycogen synthase kinase 3 beta (EC:2.7.11.1 2.7.11.26)
						4085	MAD2L1	MAD2 mitotic arrest deficient-like 1 (yeast)
						4171	MCM2	minichromosome maintenance complex component 2 (EC:3.6.4.12)
						4173	MCM4	minichromosome maintenance complex component 4 (EC:3.6.4.12)
						4175	MCM6	minichromosome maintenance complex component 6 (EC:3.6.4.12)
						5111	PCNA	proliferating cell nuclear antigen
						5591	PRKDC	protein kinase, DNA-activated, catalytic polypeptide (EC:2.7.11.1)
						699	BUB1	BUB1 mitotic checkpoint serine/threonine kinase (EC:2.7.11.1)
						7157	TP53	tumor protein p53
						7272	TTK	TTK protein kinase (EC:2.7.12.1)
						8318	CDC45	cell division cycle 45
						9133	CCNB2	cyclin B2
						9232	PTTG1	pituitary tumor-transforming 1
						983	CDK1	cyclin-dependent kinase 1 (EC:2.7.11.23 2.7.11.22)
						991	CDC20	cell division cycle 20
						993	CDC25A	cell division cycle 25A (EC:3.1.3.48)
						996	CDC27	cell division cycle 27
		hsa04114	Oocyte meiosis - Homo sapiens (human) (10)	C=112;O=10;E=2.61;R=3.83;rawP=0.0003;adjP=0.0005	10	4085	MAD2L1	MAD2 mitotic arrest deficient-like 1 (yeast)
						5594	MAPK1	mitogen-activated protein kinase 1 (EC:2.7.11.24)
						5595	MAPK3	mitogen-activated protein kinase 3 (EC:2.7.11.24)
						699	BUB1	BUB1 mitotic checkpoint serine/threonine kinase (EC:2.7.11.1)
						816	CAMK2B	calcium/calmodulin-dependent protein kinase II beta (EC:2.7.11.17)
						9133	CCNB2	cyclin B2
						9232	PTTG1	pituitary tumor-transforming 1
						983	CDK1	cyclin-dependent kinase 1 (EC:2.7.11.23 2.7.11.22)
						991	CDC20	cell division cycle 20
						996	CDC27	cell division cycle 27
		hsa04210	Apoptosis - Homo sapiens (human) (23)	C=87;O=23;E=2.03;R=11.34;rawP=3.45e-18;adjP=1.81e-17	23	1439	CSF2RB	colony stimulating factor 2 receptor, beta, low-affinity (granulocyte-macrophage)
						207	AKT1	v-akt murine thymoma viral oncogene homolog 1 (EC:2.7.11.1)
						329	BIRC2	baculoviral IAP repeat containing 2
						330	BIRC3	baculoviral IAP repeat containing 3
						331	XIAP	X-linked inhibitor of apoptosis, E3 ubiquitin protein ligase
						355	FAS	Fas cell surface death receptor
						3553	IL1B	interleukin 1, beta
						356	FASLG	Fas ligand (TNF superfamily, member 6)
						4790	NFKB1	nuclear factor of kappa light polypeptide gene enhancer in B-cells 1
						4792	NFKBIA	nuclear factor of kappa light polypeptide gene enhancer in B-cells inhibitor, alpha
						581	BAX	BCL2-associated X protein
						596	BCL2	B-cell CLL/lymphoma 2
						5970	RELA	v-rel avian reticuloendotheliosis viral oncogene homolog A
						598	BCL2L1	BCL2-like 1
						7124	TNF	tumor necrosis factor
						7157	TP53	tumor protein p53
						836	CASP3	caspase 3, apoptosis-related cysteine peptidase (EC:3.4.22.56)
						841	CASP8	caspase 8, apoptosis-related cysteine peptidase (EC:3.4.22.61)
						842	CASP9	caspase 9, apoptosis-related cysteine peptidase (EC:3.4.22.62)
						8737	RIPK1	receptor (TNFRSF)-interacting serine-threonine kinase 1 (EC:2.7.11.1)
						8743	TNFSF10	tumor necrosis factor (ligand) superfamily, member 10
						8795	TNFRSF10B	tumor necrosis factor receptor superfamily, member 10b
						9131	AIFM1	apoptosis-inducing factor, mitochondrion-associated, 1
		hsa04115	p53 signaling pathway - Homo sapiens (human) (16)	C=68;O=16;E=1.58;R=10.10;rawP=3.18e-12;adjP=1.11e-11	16	1111	CHEK1	checkpoint kinase 1 (EC:2.7.11.1)
						143686	SESN3	sestrin 3
						27113	BBC3	BCL2 binding component 3
						355	FAS	Fas cell surface death receptor
						5054	SERPINE1	serpin peptidase inhibitor, clade E (nexin, plasminogen activator inhibitor type 1), member 1
						5366	PMAIP1	phorbol-12-myristate-13-acetate-induced protein 1
						581	BAX	BCL2-associated X protein
						6241	RRM2	ribonucleotide reductase M2 (EC:1.17.4.1)
						7157	TP53	tumor protein p53
						7161	TP73	tumor protein p73
						836	CASP3	caspase 3, apoptosis-related cysteine peptidase (EC:3.4.22.56)
						841	CASP8	caspase 8, apoptosis-related cysteine peptidase (EC:3.4.22.61)
						842	CASP9	caspase 9, apoptosis-related cysteine peptidase (EC:3.4.22.62)
						8795	TNFRSF10B	tumor necrosis factor receptor superfamily, member 10b
						9133	CCNB2	cyclin B2
						983	CDK1	cyclin-dependent kinase 1 (EC:2.7.11.23 2.7.11.22)
	4.4 Cellular community
		hsa04510	Focal adhesion - Homo sapiens (human) (31)	C=200;O=31;E=4.66;R=6.65;rawP=8.29e-17;adjP=4.07e-16	31	1499	CTNNB1	catenin (cadherin-associated protein), beta 1, 88kDa
						1729	DIAPH1	diaphanous-related formin 1
						207	AKT1	v-akt murine thymoma viral oncogene homolog 1 (EC:2.7.11.1)
						2316	FLNA	filamin A, alpha
						2335	FN1	fibronectin 1
						2534	FYN	FYN proto-oncogene, Src family tyrosine kinase (EC:2.7.10.2)
						2932	GSK3B	glycogen synthase kinase 3 beta (EC:2.7.11.1 2.7.11.26)
						329	BIRC2	baculoviral IAP repeat containing 2
						330	BIRC3	baculoviral IAP repeat containing 3
						331	XIAP	X-linked inhibitor of apoptosis, E3 ubiquitin protein ligase
						3690	ITGB3	integrin, beta 3 (platelet glycoprotein IIIa, antigen CD61)
						3725	JUN	jun proto-oncogene
						3791	KDR	kinase insert domain receptor (EC:2.7.10.1)
						3912	LAMB1	laminin, beta 1
						5594	MAPK1	mitogen-activated protein kinase 1 (EC:2.7.11.24)
						5595	MAPK3	mitogen-activated protein kinase 3 (EC:2.7.11.24)
						5599	MAPK8	mitogen-activated protein kinase 8 (EC:2.7.11.24)
						5649	RELN	reelin
						5879	RAC1	ras-related C3 botulinum toxin substrate 1 (rho family, small GTP binding protein Rac1)
						596	BCL2	B-cell CLL/lymphoma 2
						60	ACTB	actin, beta
						6093	ROCK1	Rho-associated, coiled-coil containing protein kinase 1 (EC:2.7.11.1)
						6696	SPP1	secreted phosphoprotein 1
						6714	SRC	SRC proto-oncogene, non-receptor tyrosine kinase (EC:2.7.10.2)
						71	ACTG1	actin gamma 1
						7414	VCL	vinculin
						7422	VEGFA	vascular endothelial growth factor A
						7424	VEGFC	vascular endothelial growth factor C
						7448	VTN	vitronectin
						857	CAV1	caveolin 1, caveolae protein, 22kDa
						998	CDC42	cell division cycle 42
		hsa04520	Adherens junction - Homo sapiens (human) (16)	C=73;O=16;E=1.70;R=9.41;rawP=1.02e-11;adjP=3.41e-11	16	10163	WASF2	WAS protein family, member 2
						1457	CSNK2A1	casein kinase 2, alpha 1 polypeptide (EC:2.7.11.1)
						1499	CTNNB1	catenin (cadherin-associated protein), beta 1, 88kDa
						1500	CTNND1	catenin (cadherin-associated protein), delta 1
						2534	FYN	FYN proto-oncogene, Src family tyrosine kinase (EC:2.7.10.2)
						5594	MAPK1	mitogen-activated protein kinase 1 (EC:2.7.11.24)
						5595	MAPK3	mitogen-activated protein kinase 3 (EC:2.7.11.24)
						5879	RAC1	ras-related C3 botulinum toxin substrate 1 (rho family, small GTP binding protein Rac1)
						60	ACTB	actin, beta
						6714	SRC	SRC proto-oncogene, non-receptor tyrosine kinase (EC:2.7.10.2)
						6934	TCF7L2	transcription factor 7-like 2 (T-cell specific, HMG-box)
						7082	TJP1	tight junction protein 1
						71	ACTG1	actin gamma 1
						7414	VCL	vinculin
						998	CDC42	cell division cycle 42
						999	CDH1	cadherin 1, type 1
		hsa04530	Tight junction - Homo sapiens (human) (17)	C=132;O=17;E=3.08;R=5.53;rawP=1.35e-08;adjP=3.12e-08	17	100506658	OCLN	occludin (EC:2.1.1.67)
						1457	CSNK2A1	casein kinase 2, alpha 1 polypeptide (EC:2.7.11.1)
						1499	CTNNB1	catenin (cadherin-associated protein), beta 1, 88kDa
						207	AKT1	v-akt murine thymoma viral oncogene homolog 1 (EC:2.7.11.1)
						4627	MYH9	myosin, heavy chain 9, non-muscle
						5520	PPP2R2A	protein phosphatase 2, regulatory subunit B, alpha (EC:3.1.3.16)
						5580	PRKCD	protein kinase C, delta (EC:2.7.10.2 2.7.11.13)
						5581	PRKCE	protein kinase C, epsilon (EC:2.7.11.13)
						60	ACTB	actin, beta
						6709	SPTAN1	spectrin, alpha, non-erythrocytic 1
						6714	SRC	SRC proto-oncogene, non-receptor tyrosine kinase (EC:2.7.10.2)
						7082	TJP1	tight junction protein 1
						71	ACTG1	actin gamma 1
						79784	MYH14	myosin, heavy chain 14, non-muscle (EC:3.6.4.1)
						9076	CLDN1	claudin 1
						9414	TJP2	tight junction protein 2
						998	CDC42	cell division cycle 42
		hsa04540	Gap junction - Homo sapiens (human) (14)	C=90;O=14;E=2.10;R=6.68;rawP=2.23e-08;adjP=5.00e-08	14	10383	TUBB4B	tubulin, beta 4B class IVb
						1453	CSNK1D	casein kinase 1, delta (EC:2.7.11.1 2.7.11.26)
						203068	TUBB	tubulin, beta class I
						3356	HTR2A	5-hydroxytryptamine (serotonin) receptor 2A, G protein-coupled
						5594	MAPK1	mitogen-activated protein kinase 1 (EC:2.7.11.24)
						5595	MAPK3	mitogen-activated protein kinase 3 (EC:2.7.11.24)
						6714	SRC	SRC proto-oncogene, non-receptor tyrosine kinase (EC:2.7.10.2)
						7082	TJP1	tight junction protein 1
						7277	TUBA4A	tubulin, alpha 4a
						7280	TUBB2A	tubulin, beta 2A class IIa
						7846	TUBA1A	tubulin, alpha 1a
						84617	TUBB6	tubulin, beta 6 class V
						84790	TUBA1C	tubulin, alpha 1c
						983	CDK1	cyclin-dependent kinase 1 (EC:2.7.11.23 2.7.11.22)
5. Organismal Systems
	5.1 Immune system
		hsa04060	Cytokine-cytokine receptor interaction - Homo sapiens (human) (47)	C=265;O=47;E=6.18;R=7.61;rawP=2.05e-27;adjP=2.93e-26	47	10673	TNFSF13B	tumor necrosis factor (ligand) superfamily, member 13b
						1234	CCR5	chemokine (C-C motif) receptor 5 (gene/pseudogene)
						1236	CCR7	chemokine (C-C motif) receptor 7
						1439	CSF2RB	colony stimulating factor 2 receptor, beta, low-affinity (granulocyte-macrophage)
						163702	IFNLR1	interferon, lambda receptor 1
						2920	CXCL2	chemokine (C-X-C motif) ligand 2
						2921	CXCL3	chemokine (C-X-C motif) ligand 3
						3439	IFNA1	interferon, alpha 1
						3440	IFNA2	interferon, alpha 2
						3456	IFNB1	interferon, beta 1, fibroblast
						3458	IFNG	interferon, gamma
						355	FAS	Fas cell surface death receptor
						3553	IL1B	interleukin 1, beta
						3558	IL2	interleukin 2
						3559	IL2RA	interleukin 2 receptor, alpha
						356	FASLG	Fas ligand (TNF superfamily, member 6)
						3565	IL4	interleukin 4
						3569	IL6	interleukin 6
						3574	IL7	interleukin 7
						3576	CXCL8	chemokine (C-X-C motif) ligand 8
						3586	IL10	interleukin 10
						3587	IL10RA	interleukin 10 receptor, alpha
						3592	IL12A	interleukin 12A
						3593	IL12B	interleukin 12B
						3604	TNFRSF9	tumor necrosis factor receptor superfamily, member 9
						3606	IL18	interleukin 18
						3627	CXCL10	chemokine (C-X-C motif) ligand 10
						3791	KDR	kinase insert domain receptor (EC:2.7.10.1)
						4283	CXCL9	chemokine (C-X-C motif) ligand 9
						5008	OSM	oncostatin M
						608	TNFRSF17	tumor necrosis factor receptor superfamily, member 17
						6347	CCL2	chemokine (C-C motif) ligand 2
						6348	CCL3	chemokine (C-C motif) ligand 3
						6351	CCL4	chemokine (C-C motif) ligand 4
						6352	CCL5	chemokine (C-C motif) ligand 5
						6355	CCL8	chemokine (C-C motif) ligand 8
						6373	CXCL11	chemokine (C-X-C motif) ligand 11
						7124	TNF	tumor necrosis factor
						729230	CCR2	chemokine (C-C motif) receptor 2
						7422	VEGFA	vascular endothelial growth factor A
						7424	VEGFC	vascular endothelial growth factor C
						7852	CXCR4	chemokine (C-X-C motif) receptor 4
						8743	TNFSF10	tumor necrosis factor (ligand) superfamily, member 10
						8795	TNFRSF10B	tumor necrosis factor receptor superfamily, member 10b
						8807	IL18RAP	interleukin 18 receptor accessory protein
						939	CD27	CD27 molecule
						959	CD40LG	CD40 ligand
		hsa04640	Hematopoietic cell lineage - Homo sapiens (human) (17)	C=88;O=17;E=2.05;R=8.29;rawP=2.01e-11;adjP=6.44e-11	17	3123	HLA-DRB1	major histocompatibility complex, class II, DR beta 1
						3553	IL1B	interleukin 1, beta
						3559	IL2RA	interleukin 2 receptor, alpha
						3565	IL4	interleukin 4
						3569	IL6	interleukin 6
						3574	IL7	interleukin 7
						3690	ITGB3	integrin, beta 3 (platelet glycoprotein IIIa, antigen CD61)
						7124	TNF	tumor necrosis factor
						917	CD3G	CD3g molecule, gamma (CD3-TCR complex)
						920	CD4	CD4 molecule
						925	CD8A	CD8a molecule
						928	CD9	CD9 molecule
						929	CD14	CD14 molecule
						931	MS4A1	membrane-spanning 4-domains, subfamily A, member 1
						952	CD38	CD38 molecule (EC:3.2.2.6 2.4.99.20)
						960	CD44	CD44 molecule (Indian blood group)
						966	CD59	CD59 molecule, complement regulatory protein
		hsa04610	Complement and coagulation cascades - Homo sapiens (human) (26)	C=69;O=26;E=1.61;R=16.17;rawP=7.05e-25;adjP=7.38e-24	26	1675	CFD	complement factor D (adipsin) (EC:3.4.21.46)
						2147	F2	coagulation factor II (thrombin) (EC:3.4.21.5)
						2149	F2R	coagulation factor II (thrombin) receptor
						2152	F3	coagulation factor III (thromboplastin, tissue factor)
						2157	F8	coagulation factor VIII, procoagulant component
						2243	FGA	fibrinogen alpha chain
						2244	FGB	fibrinogen beta chain
						3053	SERPIND1	serpin peptidase inhibitor, clade D (heparin cofactor), member 1
						3827	KNG1	kininogen 1
						4153	MBL2	mannose-binding lectin (protein C) 2, soluble
						5054	SERPINE1	serpin peptidase inhibitor, clade E (nexin, plasminogen activator inhibitor type 1), member 1
						5327	PLAT	plasminogen activator, tissue (EC:3.4.21.68)
						5340	PLG	plasminogen (EC:3.4.21.7)
						5624	PROC	protein C (inactivator of coagulation factors Va and VIIIa) (EC:3.4.21.69)
						629	CFB	complement factor B (EC:3.4.21.47)
						7035	TFPI	tissue factor pathway inhibitor (lipoprotein-associated coagulation inhibitor)
						7056	THBD	thrombomodulin
						710	SERPING1	serpin peptidase inhibitor, clade G (C1 inhibitor), member 1
						712	C1QA	complement component 1, q subcomponent, A chain
						713	C1QB	complement component 1, q subcomponent, B chain
						716	C1S	complement component 1, s subcomponent (EC:3.4.21.42)
						720	C4A	complement component 4A (Rodgers blood group)
						721	C4B	complement component 4B (Chido blood group)
						722	C4BPA	complement component 4 binding protein, alpha
						727	C5	complement component 5
						966	CD59	CD59 molecule, complement regulatory protein
		hsa04620	Toll-like receptor signaling pathway - Homo sapiens (human) (43)	C=102;O=43;E=2.38;R=18.09;rawP=8.06e-43;adjP=1.27e-40	43	10333	TLR6	toll-like receptor 6
						114609	TIRAP	toll-interleukin 1 receptor (TIR) domain containing adaptor protein
						1432	MAPK14	mitogen-activated protein kinase 14 (EC:2.7.11.24)
						207	AKT1	v-akt murine thymoma viral oncogene homolog 1 (EC:2.7.11.1)
						23118	TAB2	TGF-beta activated kinase 1/MAP3K7 binding protein 2
						2353	FOS	FBJ murine osteosarcoma viral oncogene homolog
						29110	TBK1	TANK-binding kinase 1 (EC:2.7.11.1)
						3439	IFNA1	interferon, alpha 1
						3440	IFNA2	interferon, alpha 2
						3456	IFNB1	interferon, beta 1, fibroblast
						3553	IL1B	interleukin 1, beta
						3569	IL6	interleukin 6
						3576	CXCL8	chemokine (C-X-C motif) ligand 8
						3592	IL12A	interleukin 12A
						3593	IL12B	interleukin 12B
						3627	CXCL10	chemokine (C-X-C motif) ligand 10
						3661	IRF3	interferon regulatory factor 3
						3665	IRF7	interferon regulatory factor 7
						3725	JUN	jun proto-oncogene
						4283	CXCL9	chemokine (C-X-C motif) ligand 9
						4790	NFKB1	nuclear factor of kappa light polypeptide gene enhancer in B-cells 1
						4792	NFKBIA	nuclear factor of kappa light polypeptide gene enhancer in B-cells inhibitor, alpha
						51284	TLR7	toll-like receptor 7
						5594	MAPK1	mitogen-activated protein kinase 1 (EC:2.7.11.24)
						5595	MAPK3	mitogen-activated protein kinase 3 (EC:2.7.11.24)
						5599	MAPK8	mitogen-activated protein kinase 8 (EC:2.7.11.24)
						5600	MAPK11	mitogen-activated protein kinase 11 (EC:2.7.11.24)
						5879	RAC1	ras-related C3 botulinum toxin substrate 1 (rho family, small GTP binding protein Rac1)
						5970	RELA	v-rel avian reticuloendotheliosis viral oncogene homolog A
						6348	CCL3	chemokine (C-C motif) ligand 3
						6351	CCL4	chemokine (C-C motif) ligand 4
						6352	CCL5	chemokine (C-C motif) ligand 5
						6373	CXCL11	chemokine (C-X-C motif) ligand 11
						6696	SPP1	secreted phosphoprotein 1
						6772	STAT1	signal transducer and activator of transcription 1, 91kDa
						7097	TLR2	toll-like receptor 2
						7098	TLR3	toll-like receptor 3
						7099	TLR4	toll-like receptor 4
						7124	TNF	tumor necrosis factor
						841	CASP8	caspase 8, apoptosis-related cysteine peptidase (EC:3.4.22.61)
						8737	RIPK1	receptor (TNFRSF)-interacting serine-threonine kinase 1 (EC:2.7.11.1)
						929	CD14	CD14 molecule
						9641	IKBKE	inhibitor of kappa light polypeptide gene enhancer in B-cells, kinase epsilon (EC:2.7.11.10)
		hsa04621	NOD-like receptor signaling pathway - Homo sapiens (human) (26)	C=58;O=27;E=1.35;R=19.98;rawP=7.80e-29;adjP=1.22e-27	27	114548	NLRP3	NLR family, pyrin domain containing 3
						1432	MAPK14	mitogen-activated protein kinase 14 (EC:2.7.11.24)
						23118	TAB2	TGF-beta activated kinase 1/MAP3K7 binding protein 2
						2920	CXCL2	chemokine (C-X-C motif) ligand 2
						329	BIRC2	baculoviral IAP repeat containing 2
						330	BIRC3	baculoviral IAP repeat containing 3
						3320	HSP90AA1	heat shock protein 90kDa alpha (cytosolic), class A member 1
						3326	HSP90AB1	heat shock protein 90kDa alpha (cytosolic), class B member 1
						3553	IL1B	interleukin 1, beta
						3569	IL6	interleukin 6
						3576	CXCL8	chemokine (C-X-C motif) ligand 8
						3606	IL18	interleukin 18
						4790	NFKB1	nuclear factor of kappa light polypeptide gene enhancer in B-cells 1
						4792	NFKBIA	nuclear factor of kappa light polypeptide gene enhancer in B-cells inhibitor, alpha
						5594	MAPK1	mitogen-activated protein kinase 1 (EC:2.7.11.24)
						5595	MAPK3	mitogen-activated protein kinase 3 (EC:2.7.11.24)
						5599	MAPK8	mitogen-activated protein kinase 8 (EC:2.7.11.24)
						5600	MAPK11	mitogen-activated protein kinase 11 (EC:2.7.11.24)
						5970	RELA	v-rel avian reticuloendotheliosis viral oncogene homolog A
						6347	CCL2	chemokine (C-C motif) ligand 2
						6352	CCL5	chemokine (C-C motif) ligand 5
						7124	TNF	tumor necrosis factor
						7184	HSP90B1	heat shock protein 90kDa beta (Grp94), member 1
						834	CASP1	caspase 1, apoptosis-related cysteine peptidase (EC:3.4.22.36)
						841	CASP8	caspase 8, apoptosis-related cysteine peptidase (EC:3.4.22.61)
						8767	RIPK2	receptor-interacting serine-threonine kinase 2 (EC:2.7.11.1 2.7.10.2)
						331	XIAP	X-linked inhibitor of apoptosis
		hsa04622	RIG-I-like receptor signaling pathway - Homo sapiens (human) (32)	C=71;O=32;E=1.65;R=19.34;rawP=2.35e-33;adjP=5.27e-32	32	1432	MAPK14	mitogen-activated protein kinase 14 (EC:2.7.11.24)
						1654	DDX3X	DEAD (Asp-Glu-Ala-Asp) box helicase 3, X-linked (EC:3.6.4.13)
						23586	DDX58	DEAD (Asp-Glu-Ala-Asp) box polypeptide 58 (EC:3.6.4.13)
						26007	TKFC	triokinase/FMN cyclase (EC:2.7.1.29 4.6.1.15 2.7.1.28)
						29110	TBK1	TANK-binding kinase 1 (EC:2.7.11.1)
						340061	TMEM173	transmembrane protein 173
						3439	IFNA1	interferon, alpha 1
						3440	IFNA2	interferon, alpha 2
						3456	IFNB1	interferon, beta 1, fibroblast
						3576	CXCL8	chemokine (C-X-C motif) ligand 8
						3592	IL12A	interleukin 12A
						3593	IL12B	interleukin 12B
						3627	CXCL10	chemokine (C-X-C motif) ligand 10
						3661	IRF3	interferon regulatory factor 3
						3665	IRF7	interferon regulatory factor 7
						4790	NFKB1	nuclear factor of kappa light polypeptide gene enhancer in B-cells 1
						4792	NFKBIA	nuclear factor of kappa light polypeptide gene enhancer in B-cells inhibitor, alpha
						54941	RNF125	ring finger protein 125, E3 ubiquitin protein ligase
						5599	MAPK8	mitogen-activated protein kinase 8 (EC:2.7.11.24)
						5600	MAPK11	mitogen-activated protein kinase 11 (EC:2.7.11.24)
						57506	MAVS	mitochondrial antiviral signaling protein
						5970	RELA	v-rel avian reticuloendotheliosis viral oncogene homolog A
						64135	IFIH1	interferon induced with helicase C domain 1 (EC:3.6.4.13)
						64343	AZI2	5-azacytidine induced 2
						7124	TNF	tumor necrosis factor
						7706	TRIM25	tripartite motif containing 25 (EC:6.3.2.19 6.3.2.n3)
						841	CASP8	caspase 8, apoptosis-related cysteine peptidase (EC:3.4.22.61)
						8737	RIPK1	receptor (TNFRSF)-interacting serine-threonine kinase 1 (EC:2.7.11.1)
						9140	ATG12	autophagy related 12
						9474	ATG5	autophagy related 5
						9636	ISG15	ISG15 ubiquitin-like modifier
						9641	IKBKE	inhibitor of kappa light polypeptide gene enhancer in B-cells, kinase epsilon (EC:2.7.11.10)
		hsa04623	Cytosolic DNA-sensing pathway - Homo sapiens (human) (21)	C=56;O=21;E=1.30;R=16.09;rawP=2.64e-20;adjP=1.66e-19	21	23586	DDX58	DEAD (Asp-Glu-Ala-Asp) box polypeptide 58 (EC:3.6.4.13)
						29110	TBK1	TANK-binding kinase 1 (EC:2.7.11.1)
						340061	TMEM173	transmembrane protein 173
						3439	IFNA1	interferon, alpha 1
						3440	IFNA2	interferon, alpha 2
						3456	IFNB1	interferon, beta 1, fibroblast
						3553	IL1B	interleukin 1, beta
						3569	IL6	interleukin 6
						3606	IL18	interleukin 18
						3627	CXCL10	chemokine (C-X-C motif) ligand 10
						3661	IRF3	interferon regulatory factor 3
						3665	IRF7	interferon regulatory factor 7
						4790	NFKB1	nuclear factor of kappa light polypeptide gene enhancer in B-cells 1
						4792	NFKBIA	nuclear factor of kappa light polypeptide gene enhancer in B-cells inhibitor, alpha
						57506	MAVS	mitochondrial antiviral signaling protein
						5970	RELA	v-rel avian reticuloendotheliosis viral oncogene homolog A
						6351	CCL4	chemokine (C-C motif) ligand 4
						6352	CCL5	chemokine (C-C motif) ligand 5
						834	CASP1	caspase 1, apoptosis-related cysteine peptidase (EC:3.4.22.36)
						8737	RIPK1	receptor (TNFRSF)-interacting serine-threonine kinase 1 (EC:2.7.11.1)
						9641	IKBKE	inhibitor of kappa light polypeptide gene enhancer in B-cells, kinase epsilon (EC:2.7.11.10)
		hsa04650	Natural killer cell mediated cytotoxicity - Homo sapiens (human) (24)	C=136;O=24;E=3.17;R=7.57;rawP=1.27e-14;adjP=5.70e-14	24	2214	FCGR3A	Fc fragment of IgG, low affinity IIIa, receptor (CD16a)
						2534	FYN	FYN proto-oncogene, Src family tyrosine kinase (EC:2.7.10.2)
						3105	HLA-A	major histocompatibility complex, class I, A
						3106	HLA-B	major histocompatibility complex, class I, B
						3107	HLA-C	major histocompatibility complex, class I, C
						3383	ICAM1	intercellular adhesion molecule 1
						3439	IFNA1	interferon, alpha 1
						3440	IFNA2	interferon, alpha 2
						3456	IFNB1	interferon, beta 1, fibroblast
						3458	IFNG	interferon, gamma
						355	FAS	Fas cell surface death receptor
						356	FASLG	Fas ligand (TNF superfamily, member 6)
						3932	LCK	LCK proto-oncogene, Src family tyrosine kinase (EC:2.7.10.2)
						3937	LCP2	lymphocyte cytosolic protein 2 (SH2 domain containing leukocyte protein of 76kDa)
						5594	MAPK1	mitogen-activated protein kinase 1 (EC:2.7.11.24)
						5595	MAPK3	mitogen-activated protein kinase 3 (EC:2.7.11.24)
						5879	RAC1	ras-related C3 botulinum toxin substrate 1 (rho family, small GTP binding protein Rac1)
						6850	SYK	spleen tyrosine kinase (EC:2.7.10.2)
						7124	TNF	tumor necrosis factor
						7305	TYROBP	TYRO protein tyrosine kinase binding protein
						7535	ZAP70	zeta-chain (TCR) associated protein kinase 70kDa (EC:2.7.10.2)
						836	CASP3	caspase 3, apoptosis-related cysteine peptidase (EC:3.4.22.56)
						8743	TNFSF10	tumor necrosis factor (ligand) superfamily, member 10
						8795	TNFRSF10B	tumor necrosis factor receptor superfamily, member 10b
		hsa04612	Antigen processing and presentation - Homo sapiens (human) (23)	C=76;O=23;E=1.77;R=12.99;rawP=1.17e-19;adjP=7.07e-19	23	1508	CTSB	cathepsin B (EC:3.4.22.1)
						1514	CTSL	cathepsin L (EC:3.4.22.15)
						1520	CTSS	cathepsin S (EC:3.4.22.27)
						2923	PDIA3	protein disulfide isomerase family A, member 3 (EC:5.3.4.1)
						3105	HLA-A	major histocompatibility complex, class I, A
						3106	HLA-B	major histocompatibility complex, class I, B
						3107	HLA-C	major histocompatibility complex, class I, C
						3123	HLA-DRB1	major histocompatibility complex, class II, DR beta 1
						3303	HSPA1A	heat shock 70kDa protein 1A
						3308	HSPA4	heat shock 70kDa protein 4
						3309	HSPA5	heat shock 70kDa protein 5 (glucose-regulated protein, 78kDa)
						3312	HSPA8	heat shock 70kDa protein 8
						3320	HSP90AA1	heat shock protein 90kDa alpha (cytosolic), class A member 1
						3326	HSP90AB1	heat shock protein 90kDa alpha (cytosolic), class B member 1
						3458	IFNG	interferon, gamma
						5721	PSME2	proteasome (prosome, macropain) activator subunit 2 (PA28 beta)
						6890	TAP1	transporter 1, ATP-binding cassette, sub-family B (MDR/TAP)
						6892	TAPBP	TAP binding protein (tapasin)
						7124	TNF	tumor necrosis factor
						811	CALR	calreticulin
						821	CANX	calnexin
						920	CD4	CD4 molecule
						925	CD8A	CD8a molecule
		hsa04660	T cell receptor signaling pathway - Homo sapiens (human) (28)	C=108;O=28;E=2.52;R=11.13;rawP=1.38e-21;adjP=9.85e-21	28	1432	MAPK14	mitogen-activated protein kinase 14 (EC:2.7.11.24)
						207	AKT1	v-akt murine thymoma viral oncogene homolog 1 (EC:2.7.11.1)
						2353	FOS	FBJ murine osteosarcoma viral oncogene homolog
						23624	CBLC	Cbl proto-oncogene C, E3 ubiquitin protein ligase
						2534	FYN	FYN proto-oncogene, Src family tyrosine kinase (EC:2.7.10.2)
						2932	GSK3B	glycogen synthase kinase 3 beta (EC:2.7.11.1 2.7.11.26)
						3458	IFNG	interferon, gamma
						3558	IL2	interleukin 2
						3565	IL4	interleukin 4
						3586	IL10	interleukin 10
						3725	JUN	jun proto-oncogene
						3932	LCK	LCK proto-oncogene, Src family tyrosine kinase (EC:2.7.10.2)
						3937	LCP2	lymphocyte cytosolic protein 2 (SH2 domain containing leukocyte protein of 76kDa)
						4790	NFKB1	nuclear factor of kappa light polypeptide gene enhancer in B-cells 1
						4792	NFKBIA	nuclear factor of kappa light polypeptide gene enhancer in B-cells inhibitor, alpha
						5594	MAPK1	mitogen-activated protein kinase 1 (EC:2.7.11.24)
						5595	MAPK3	mitogen-activated protein kinase 3 (EC:2.7.11.24)
						5600	MAPK11	mitogen-activated protein kinase 11 (EC:2.7.11.24)
						5970	RELA	v-rel avian reticuloendotheliosis viral oncogene homolog A
						7124	TNF	tumor necrosis factor
						7535	ZAP70	zeta-chain (TCR) associated protein kinase 70kDa (EC:2.7.10.2)
						867	CBL	Cbl proto-oncogene, E3 ubiquitin protein ligase
						868	CBLB	Cbl proto-oncogene B, E3 ubiquitin protein ligase
						917	CD3G	CD3g molecule, gamma (CD3-TCR complex)
						920	CD4	CD4 molecule
						925	CD8A	CD8a molecule
						959	CD40LG	CD40 ligand
						998	CDC42	cell division cycle 42
		hsa04662	B cell receptor signaling pathway - Homo sapiens (human) (12)	C=75;O=12;E=1.75;R=6.87;rawP=1.63e-07;adjP=3.60e-07	12	207	AKT1	v-akt murine thymoma viral oncogene homolog 1 (EC:2.7.11.1)
						2353	FOS	FBJ murine osteosarcoma viral oncogene homolog
						2932	GSK3B	glycogen synthase kinase 3 beta (EC:2.7.11.1 2.7.11.26)
						3725	JUN	jun proto-oncogene
						4790	NFKB1	nuclear factor of kappa light polypeptide gene enhancer in B-cells 1
						4792	NFKBIA	nuclear factor of kappa light polypeptide gene enhancer in B-cells inhibitor, alpha
						5594	MAPK1	mitogen-activated protein kinase 1 (EC:2.7.11.24)
						5595	MAPK3	mitogen-activated protein kinase 3 (EC:2.7.11.24)
						5879	RAC1	ras-related C3 botulinum toxin substrate 1 (rho family, small GTP binding protein Rac1)
						5970	RELA	v-rel avian reticuloendotheliosis viral oncogene homolog A
						6850	SYK	spleen tyrosine kinase (EC:2.7.10.2)
						8519	IFITM1	interferon induced transmembrane protein 1
		hsa04664	Fc epsilon RI signaling pathway - Homo sapiens (human) (15)	C=79;O=15;E=1.84;R=8.15;rawP=3.93e-10;adjP=1.12e-09	15	1432	MAPK14	mitogen-activated protein kinase 14 (EC:2.7.11.24)
						207	AKT1	v-akt murine thymoma viral oncogene homolog 1 (EC:2.7.11.1)
						2205	FCER1A	Fc fragment of IgE, high affinity I, receptor for
						2534	FYN	FYN proto-oncogene, Src family tyrosine kinase (EC:2.7.10.2)
						3565	IL4	interleukin 4
						3937	LCP2	lymphocyte cytosolic protein 2 (SH2 domain containing leukocyte protein of 76kDa)
						5580	PRKCD	protein kinase C, delta (EC:2.7.10.2 2.7.11.13)
						5581	PRKCE	protein kinase C, epsilon (EC:2.7.11.13)
						5594	MAPK1	mitogen-activated protein kinase 1 (EC:2.7.11.24)
						5595	MAPK3	mitogen-activated protein kinase 3 (EC:2.7.11.24)
						5599	MAPK8	mitogen-activated protein kinase 8 (EC:2.7.11.24)
						5600	MAPK11	mitogen-activated protein kinase 11 (EC:2.7.11.24)
						5879	RAC1	ras-related C3 botulinum toxin substrate 1 (rho family, small GTP binding protein Rac1)
						6850	SYK	spleen tyrosine kinase (EC:2.7.10.2)
						7124	TNF	tumor necrosis factor
		hsa04666	Fc gamma R-mediated phagocytosis - Homo sapiens (human) (17)	C=94;O=18;E=2.19;R=8.22;rawP=6.03e-12;adjP=2.06e-11	18	10094	ARPC3	actin related protein 2/3 complex, subunit 3, 21kDa
						10095	ARPC1B	actin related protein 2/3 complex, subunit 1B, 41kDa
						10163	WASF2	WAS protein family, member 2
						1072	CFL1	cofilin 1 (non-muscle)
						1785	DNM2	dynamin 2 (EC:3.6.5.5)
						207	AKT1	v-akt murine thymoma viral oncogene homolog 1 (EC:2.7.11.1)
						2214	FCGR3A	Fc fragment of IgG, low affinity IIIa, receptor (CD16a)
						273	AMPH	amphiphysin
						5580	PRKCD	protein kinase C, delta (EC:2.7.10.2 2.7.11.13)
						5581	PRKCE	protein kinase C, epsilon (EC:2.7.11.13)
						5594	MAPK1	mitogen-activated protein kinase 1 (EC:2.7.11.24)
						5595	MAPK3	mitogen-activated protein kinase 3 (EC:2.7.11.24)
						5879	RAC1	ras-related C3 botulinum toxin substrate 1 (rho family, small GTP binding protein Rac1)
						6850	SYK	spleen tyrosine kinase (EC:2.7.10.2)
						8394	PIP5K1A	phosphatidylinositol-4-phosphate 5-kinase, type I, alpha (EC:2.7.1.68)
						8877	SPHK1	sphingosine kinase 1 (EC:2.7.1.91)
						998	CDC42	cell division cycle 42
		hsa04670	Leukocyte transendothelial migration - Homo sapiens (human) (20)	C=116;O=20;E=2.70;R=7.40;rawP=3.16e-12;adjP=1.11e-11	20	1003	CDH5	cadherin 5, type 2 (vascular endothelium)
						100506658	OCLN	occludin (EC:2.1.1.67)
						1432	MAPK14	mitogen-activated protein kinase 14 (EC:2.7.11.24)
						1499	CTNNB1	catenin (cadherin-associated protein), beta 1, 88kDa
						1500	CTNND1	catenin (cadherin-associated protein), delta 1
						3383	ICAM1	intercellular adhesion molecule 1
						4313	MMP2	matrix metallopeptidase 2 (EC:3.4.24.24)
						4318	MMP9	matrix metallopeptidase 9 (EC:3.4.24.35)
						5175	PECAM1	platelet/endothelial cell adhesion molecule 1
						5600	MAPK11	mitogen-activated protein kinase 11 (EC:2.7.11.24)
						5879	RAC1	ras-related C3 botulinum toxin substrate 1 (rho family, small GTP binding protein Rac1)
						60	ACTB	actin, beta
						6093	ROCK1	Rho-associated, coiled-coil containing protein kinase 1 (EC:2.7.11.1)
						6494	SIPA1	signal-induced proliferation-associated 1
						71	ACTG1	actin gamma 1
						7412	VCAM1	vascular cell adhesion molecule 1
						7414	VCL	vinculin
						7852	CXCR4	chemokine (C-X-C motif) receptor 4
						9076	CLDN1	claudin 1
						998	CDC42	cell division cycle 42
		hsa04672	Intestinal immune network for IgA production - Homo sapiens (human) (9)	C=48;O=9;E=1.12;R=8.05;rawP=1.45e-06;adjP=2.92e-06	9	10673	TNFSF13B	tumor necrosis factor (ligand) superfamily, member 13b
						3123	HLA-DRB1	major histocompatibility complex, class II, DR beta 1
						3558	IL2	interleukin 2
						3565	IL4	interleukin 4
						3569	IL6	interleukin 6
						3586	IL10	interleukin 10
						608	TNFRSF17	tumor necrosis factor receptor superfamily, member 17
						7852	CXCR4	chemokine (C-X-C motif) receptor 4
						959	CD40LG	CD40 ligand
		hsa04062	Chemokine signaling pathway - Homo sapiens (human) (33)	C=189;O=33;E=4.40;R=7.27;rawP=1.79e-18;adjP=9.69e-18	33	1234	CCR5	chemokine (C-C motif) receptor 5 (gene/pseudogene)
						1236	CCR7	chemokine (C-C motif) receptor 7
						207	AKT1	v-akt murine thymoma viral oncogene homolog 1 (EC:2.7.11.1)
						2920	CXCL2	chemokine (C-X-C motif) ligand 2
						2921	CXCL3	chemokine (C-X-C motif) ligand 3
						2932	GSK3B	glycogen synthase kinase 3 beta (EC:2.7.11.1 2.7.11.26)
						3576	CXCL8	chemokine (C-X-C motif) ligand 8
						3627	CXCL10	chemokine (C-X-C motif) ligand 10
						3717	JAK2	Janus kinase 2 (EC:2.7.10.2)
						3718	JAK3	Janus kinase 3 (EC:2.7.10.2)
						408	ARRB1	arrestin, beta 1
						4283	CXCL9	chemokine (C-X-C motif) ligand 9
						4790	NFKB1	nuclear factor of kappa light polypeptide gene enhancer in B-cells 1
						4792	NFKBIA	nuclear factor of kappa light polypeptide gene enhancer in B-cells inhibitor, alpha
						5580	PRKCD	protein kinase C, delta (EC:2.7.10.2 2.7.11.13)
						5594	MAPK1	mitogen-activated protein kinase 1 (EC:2.7.11.24)
						5595	MAPK3	mitogen-activated protein kinase 3 (EC:2.7.11.24)
						5879	RAC1	ras-related C3 botulinum toxin substrate 1 (rho family, small GTP binding protein Rac1)
						5970	RELA	v-rel avian reticuloendotheliosis viral oncogene homolog A
						6093	ROCK1	Rho-associated, coiled-coil containing protein kinase 1 (EC:2.7.11.1)
						6347	CCL2	chemokine (C-C motif) ligand 2
						6348	CCL3	chemokine (C-C motif) ligand 3
						6351	CCL4	chemokine (C-C motif) ligand 4
						6352	CCL5	chemokine (C-C motif) ligand 5
						6355	CCL8	chemokine (C-C motif) ligand 8
						6373	CXCL11	chemokine (C-X-C motif) ligand 11
						6714	SRC	SRC proto-oncogene, non-receptor tyrosine kinase (EC:2.7.10.2)
						6772	STAT1	signal transducer and activator of transcription 1, 91kDa
						6773	STAT2	signal transducer and activator of transcription 2, 113kDa
						6774	STAT3	signal transducer and activator of transcription 3 (acute-phase response factor)
						729230	CCR2	chemokine (C-C motif) receptor 2
						7852	CXCR4	chemokine (C-X-C motif) receptor 4
						998	CDC42	cell division cycle 42
	5.2 Endocrine system
		hsa04910	Insulin signaling pathway - Homo sapiens (human) (18)	C=138;O=18;E=3.22;R=5.60;rawP=4.14e-09;adjP=1.02e-08	18	207	AKT1	v-akt murine thymoma viral oncogene homolog 1 (EC:2.7.11.1)
						2194	FASN	fatty acid synthase (EC:2.3.1.85 2.3.1.38 2.3.1.39 2.3.1.41 3.1.2.14 4.2.1.59 1.1.1.100 1.3.1.39)
						23265	EXOC7	exocyst complex component 7
						23624	CBLC	Cbl proto-oncogene C, E3 ubiquitin protein ligase
						2475	MTOR	mechanistic target of rapamycin (serine/threonine kinase) (EC:2.7.11.1)
						2932	GSK3B	glycogen synthase kinase 3 beta (EC:2.7.11.1 2.7.11.26)
						3099	HK2	hexokinase 2 (EC:2.7.1.1)
						31	ACACA	acetyl-CoA carboxylase alpha (EC:6.4.1.2 6.3.4.14)
						5106	PCK2	phosphoenolpyruvate carboxykinase 2 (mitochondrial) (EC:4.1.1.32)
						5594	MAPK1	mitogen-activated protein kinase 1 (EC:2.7.11.24)
						5595	MAPK3	mitogen-activated protein kinase 3 (EC:2.7.11.24)
						5599	MAPK8	mitogen-activated protein kinase 8 (EC:2.7.11.24)
						6194	RPS6	ribosomal protein S6
						8651	SOCS1	suppressor of cytokine signaling 1
						8660	IRS2	insulin receptor substrate 2
						867	CBL	Cbl proto-oncogene, E3 ubiquitin protein ligase
						868	CBLB	Cbl proto-oncogene B, E3 ubiquitin protein ligase
						9021	SOCS3	suppressor of cytokine signaling 3
		hsa04920	Adipocytokine signaling pathway - Homo sapiens (human) (13)	C=68;O=13;E=1.58;R=8.20;rawP=5.31e-09;adjP=1.28e-08	13	207	AKT1	v-akt murine thymoma viral oncogene homolog 1 (EC:2.7.11.1)
						2475	MTOR	mechanistic target of rapamycin (serine/threonine kinase) (EC:2.7.11.1)
						3717	JAK2	Janus kinase 2 (EC:2.7.10.2)
						4790	NFKB1	nuclear factor of kappa light polypeptide gene enhancer in B-cells 1
						4792	NFKBIA	nuclear factor of kappa light polypeptide gene enhancer in B-cells inhibitor, alpha
						5106	PCK2	phosphoenolpyruvate carboxykinase 2 (mitochondrial) (EC:4.1.1.32)
						5599	MAPK8	mitogen-activated protein kinase 8 (EC:2.7.11.24)
						5970	RELA	v-rel avian reticuloendotheliosis viral oncogene homolog A
						6513	SLC2A1	solute carrier family 2 (facilitated glucose transporter), member 1
						6774	STAT3	signal transducer and activator of transcription 3 (acute-phase response factor)
						7124	TNF	tumor necrosis factor
						8660	IRS2	insulin receptor substrate 2
						9021	SOCS3	suppressor of cytokine signaling 3
		hsa04912	GnRH signaling pathway - Homo sapiens (human) (13)	C=101;O=13;E=2.35;R=5.52;rawP=6.81e-07;adjP=1.43e-06	13	1432	MAPK14	mitogen-activated protein kinase 14 (EC:2.7.11.24)
						1839	HBEGF	heparin-binding EGF-like growth factor
						3725	JUN	jun proto-oncogene
						4313	MMP2	matrix metallopeptidase 2 (EC:3.4.24.24)
						468	ATF4	activating transcription factor 4
						5580	PRKCD	protein kinase C, delta (EC:2.7.10.2 2.7.11.13)
						5594	MAPK1	mitogen-activated protein kinase 1 (EC:2.7.11.24)
						5595	MAPK3	mitogen-activated protein kinase 3 (EC:2.7.11.24)
						5599	MAPK8	mitogen-activated protein kinase 8 (EC:2.7.11.24)
						5600	MAPK11	mitogen-activated protein kinase 11 (EC:2.7.11.24)
						6714	SRC	SRC proto-oncogene, non-receptor tyrosine kinase (EC:2.7.10.2)
						816	CAMK2B	calcium/calmodulin-dependent protein kinase II beta (EC:2.7.11.17)
						998	CDC42	cell division cycle 42
		hsa04914	Progesterone-mediated oocyte maturation - Homo sapiens (human) (14)	C=86;O=14;E=2.00;R=6.99;rawP=1.22e-08;adjP=2.86e-08	14	1432	MAPK14	mitogen-activated protein kinase 14 (EC:2.7.11.24)
						207	AKT1	v-akt murine thymoma viral oncogene homolog 1 (EC:2.7.11.1)
						3320	HSP90AA1	heat shock protein 90kDa alpha (cytosolic), class A member 1
						3326	HSP90AB1	heat shock protein 90kDa alpha (cytosolic), class B member 1
						4085	MAD2L1	MAD2 mitotic arrest deficient-like 1 (yeast)
						5594	MAPK1	mitogen-activated protein kinase 1 (EC:2.7.11.24)
						5595	MAPK3	mitogen-activated protein kinase 3 (EC:2.7.11.24)
						5599	MAPK8	mitogen-activated protein kinase 8 (EC:2.7.11.24)
						5600	MAPK11	mitogen-activated protein kinase 11 (EC:2.7.11.24)
						699	BUB1	BUB1 mitotic checkpoint serine/threonine kinase (EC:2.7.11.1)
						9133	CCNB2	cyclin B2
						983	CDK1	cyclin-dependent kinase 1 (EC:2.7.11.23 2.7.11.22)
						993	CDC25A	cell division cycle 25A (EC:3.1.3.48)
						996	CDC27	cell division cycle 27
	5.3 Circulatory system
		hsa04270	Vascular smooth muscle contraction - Homo sapiens (human) (11)	C=116;O=11;E=2.70;R=4.07;rawP=8.86e-05;adjP=0.0002	11	146	ADRA1D	adrenoceptor alpha 1D
						4882	NPR2	natriuretic peptide receptor 2 (EC:4.6.1.2)
						553	AVPR1B	arginine vasopressin receptor 1B
						5580	PRKCD	protein kinase C, delta (EC:2.7.10.2 2.7.11.13)
						5581	PRKCE	protein kinase C, epsilon (EC:2.7.11.13)
						5594	MAPK1	mitogen-activated protein kinase 1 (EC:2.7.11.24)
						5595	MAPK3	mitogen-activated protein kinase 3 (EC:2.7.11.24)
						59	ACTA2	actin, alpha 2, smooth muscle, aorta
						6093	ROCK1	Rho-associated, coiled-coil containing protein kinase 1 (EC:2.7.11.1)
						72	ACTG2	actin, gamma 2, smooth muscle, enteric
						9826	ARHGEF11	Rho guanine nucleotide exchange factor (GEF) 11
	5.4 Digestive system
		hsa04976	Bile secretion - Homo sapiens (human) (6)	C=71;O=6;E=1.65;R=3.63;rawP=0.0063;adjP=0.0084	6	3156	HMGCR	3-hydroxy-3-methylglutaryl-CoA reductase (EC:1.1.1.34)
						3949	LDLR	low density lipoprotein receptor
						476	ATP1A1	ATPase, Na+/K+ transporting, alpha 1 polypeptide (EC:3.6.3.9)
						570	BAAT	bile acid CoA:amino acid N-acyltransferase (EC:2.3.1.65 3.1.2.2)
						6513	SLC2A1	solute carrier family 2 (facilitated glucose transporter), member 1
						949	SCARB1	scavenger receptor class B, member 1
		hsa04977	Vitamin digestion and absorption - Homo sapiens (human) (4)	C=24;O=4;E=0.56;R=7.15;rawP=0.0021;adjP=0.0031	4	335	APOA1	apolipoprotein A-I
						338	APOB	apolipoprotein B
						6948	TCN2	transcobalamin II
						949	SCARB1	scavenger receptor class B, member 1
	5.5 Excretory system
		hsa04962	Vasopressin-regulated water reabsorption - Homo sapiens (human) (5)	C=44;O=5;E=1.03;R=4.88;rawP=0.0035;adjP=0.0049	5	10540	DCTN2	dynactin 2 (p50)
						1639	DCTN1	dynactin 1
						1778	DYNC1H1	dynein, cytoplasmic 1, heavy chain 1
						5868	RAB5A	RAB5A, member RAS oncogene family
						9230	RAB11B	RAB11B, member RAS oncogene family
		hsa04966	Collecting duct acid secretion - Homo sapiens (human) (9)	C=27;O=9;E=0.63;R=14.30;rawP=6.29e-09;adjP=1.50e-08	9	127124	ATP6V1G3	ATPase, H+ transporting, lysosomal 13kDa, V1 subunit G3 (EC:3.6.3.14)
						245973	ATP6V1C2	ATPase, H+ transporting, lysosomal 42kDa, V1 subunit C2 (EC:3.6.3.14)
						525	ATP6V1B1	ATPase, H+ transporting, lysosomal 56/58kDa, V1 subunit B1 (EC:3.6.3.14)
						526	ATP6V1B2	ATPase, H+ transporting, lysosomal 56/58kDa, V1 subunit B2 (EC:3.6.3.14)
						527	ATP6V0C	ATPase, H+ transporting, lysosomal 16kDa, V0 subunit c (EC:3.6.3.14)
						534	ATP6V1G2	ATPase, H+ transporting, lysosomal 13kDa, V1 subunit G2 (EC:3.6.3.14)
						535	ATP6V0A1	ATPase, H+ transporting, lysosomal V0 subunit a1 (EC:3.6.3.14)
						8992	ATP6V0E1	ATPase, H+ transporting, lysosomal 9kDa, V0 subunit e1 (EC:3.6.3.14)
						9114	ATP6V0D1	ATPase, H+ transporting, lysosomal 38kDa, V0 subunit d1 (EC:3.6.3.14)
	5.6 Nervous system
		hsa04721	Synaptic vesicle cycle - Homo sapiens (human) (20)		20	1173	AP2M1	adaptor-related protein complex 2, mu 1 subunit	yes
						1212	CLTB	clathrin, light chain B
						1213	CLTC	clathrin, heavy chain (Hc)
						127124	ATP6V1G3	ATPase, H+ transporting, lysosomal 13kDa, V1 subunit G3 (EC:3.6.3.14)
						160	AP2A1	adaptor-related protein complex 2, alpha 1 subunit
						163	AP2B1	adaptor-related protein complex 2, beta 1 subunit
						1759	DNM1	dynamin 1 (EC:3.6.5.5)
						1785	DNM2	dynamin 2 (EC:3.6.5.5)
						245973	ATP6V1C2	ATPase, H+ transporting, lysosomal 42kDa, V1 subunit C2 (EC:3.6.3.14)
						51606	ATP6V1H	ATPase, H+ transporting, lysosomal 50/57kDa, V1 subunit H (EC:3.6.3.14)
						525	ATP6V1B1	ATPase, H+ transporting, lysosomal 56/58kDa, V1 subunit B1 (EC:3.6.3.14)
						526	ATP6V1B2	ATPase, H+ transporting, lysosomal 56/58kDa, V1 subunit B2 (EC:3.6.3.14)
						527	ATP6V0C	ATPase, H+ transporting, lysosomal 16kDa, V0 subunit c (EC:3.6.3.14)
						533	ATP6V0B	ATPase, H+ transporting, lysosomal 21kDa, V0 subunit b (EC:3.6.3.14)
						534	ATP6V1G2	ATPase, H+ transporting, lysosomal 13kDa, V1 subunit G2 (EC:3.6.3.14)
						535	ATP6V0A1	ATPase, H+ transporting, lysosomal V0 subunit a1 (EC:3.6.3.14)
						5864	RAB3A	RAB3A, member RAS oncogene family
						8775	NAPA	N-ethylmaleimide-sensitive factor attachment protein, alpha
						8992	ATP6V0E1	ATPase, H+ transporting, lysosomal 9kDa, V0 subunit e1 (EC:3.6.3.14)
						9114	ATP6V0D1	ATPase, H+ transporting, lysosomal 38kDa, V0 subunit d1 (EC:3.6.3.14)
		hsa04722	Neurotrophin signaling pathway - Homo sapiens (human) (24)	C=127;O=25;E=2.96;R=8.45;rawP=2.42e-16;adjP=1.15e-15	25	1432	MAPK14	mitogen-activated protein kinase 14 (EC:2.7.11.24)
						207	AKT1	v-akt murine thymoma viral oncogene homolog 1 (EC:2.7.11.1)
						2549	GAB1	GRB2-associated binding protein 1
						2932	GSK3B	glycogen synthase kinase 3 beta (EC:2.7.11.1 2.7.11.26)
						356	FASLG	Fas ligand (TNF superfamily, member 6)
						3725	JUN	jun proto-oncogene
						468	ATF4	activating transcription factor 4
						4790	NFKB1	nuclear factor of kappa light polypeptide gene enhancer in B-cells 1
						4792	NFKBIA	nuclear factor of kappa light polypeptide gene enhancer in B-cells inhibitor, alpha
						5580	PRKCD	protein kinase C, delta (EC:2.7.10.2 2.7.11.13)
						5594	MAPK1	mitogen-activated protein kinase 1 (EC:2.7.11.24)
						5595	MAPK3	mitogen-activated protein kinase 3 (EC:2.7.11.24)
						5599	MAPK8	mitogen-activated protein kinase 8 (EC:2.7.11.24)
						5600	MAPK11	mitogen-activated protein kinase 11 (EC:2.7.11.24)
						581	BAX	BCL2-associated X protein
						5879	RAC1	ras-related C3 botulinum toxin substrate 1 (rho family, small GTP binding protein Rac1)
						596	BCL2	B-cell CLL/lymphoma 2
						5970	RELA	v-rel avian reticuloendotheliosis viral oncogene homolog A
						7157	TP53	tumor protein p53
						7161	TP73	tumor protein p73
						816	CAMK2B	calcium/calmodulin-dependent protein kinase II beta (EC:2.7.11.17)
						8767	RIPK2	receptor-interacting serine-threonine kinase 2 (EC:2.7.11.1 2.7.10.2)
						9500	MAGED1	melanoma antigen family D1
						998	CDC42	cell division cycle 42
						8660	IRS2	insulin receptor substrate 2
	5.8 Development
		hsa04360	Axon guidance - Homo sapiens (human) (10)	C=129;O=10;E=3.01;R=3.33;rawP=0.0009;adjP=0.0014	10	1072	CFL1	cofilin 1 (non-muscle)
						2242	FES	FES proto-oncogene, tyrosine kinase (EC:2.7.10.2)
						2534	FYN	FYN proto-oncogene, Src family tyrosine kinase (EC:2.7.10.2)
						2932	GSK3B	glycogen synthase kinase 3 beta (EC:2.7.11.1 2.7.11.26)
						5594	MAPK1	mitogen-activated protein kinase 1 (EC:2.7.11.24)
						5595	MAPK3	mitogen-activated protein kinase 3 (EC:2.7.11.24)
						5879	RAC1	ras-related C3 botulinum toxin substrate 1 (rho family, small GTP binding protein Rac1)
						6093	ROCK1	Rho-associated, coiled-coil containing protein kinase 1 (EC:2.7.11.1)
						7852	CXCR4	chemokine (C-X-C motif) receptor 4
						998	CDC42	cell division cycle 42
		hsa04380	Osteoclast differentiation - Homo sapiens (human) (34)	C=128;O=34;E=2.98;R=11.40;rawP=2.68e-26;adjP=3.01e-25	34	10379	IRF9	interferon regulatory factor 9
						10859	LILRB1	leukocyte immunoglobulin-like receptor, subfamily B (with TM and ITIM domains), member 1
						1432	MAPK14	mitogen-activated protein kinase 14 (EC:2.7.11.24)
						207	AKT1	v-akt murine thymoma viral oncogene homolog 1 (EC:2.7.11.1)
						2214	FCGR3A	Fc fragment of IgG, low affinity IIIa, receptor (CD16a)
						23118	TAB2	TGF-beta activated kinase 1/MAP3K7 binding protein 2
						2353	FOS	FBJ murine osteosarcoma viral oncogene homolog
						2534	FYN	FYN proto-oncogene, Src family tyrosine kinase (EC:2.7.10.2)
						3456	IFNB1	interferon, beta 1, fibroblast
						3458	IFNG	interferon, gamma
						3553	IL1B	interleukin 1, beta
						3690	ITGB3	integrin, beta 3 (platelet glycoprotein IIIa, antigen CD61)
						3725	JUN	jun proto-oncogene
						3932	LCK	LCK proto-oncogene, Src family tyrosine kinase (EC:2.7.10.2)
						3937	LCP2	lymphocyte cytosolic protein 2 (SH2 domain containing leukocyte protein of 76kDa)
						4790	NFKB1	nuclear factor of kappa light polypeptide gene enhancer in B-cells 1
						4791	NFKB2	nuclear factor of kappa light polypeptide gene enhancer in B-cells 2 (p49/p100)
						4792	NFKBIA	nuclear factor of kappa light polypeptide gene enhancer in B-cells inhibitor, alpha
						5594	MAPK1	mitogen-activated protein kinase 1 (EC:2.7.11.24)
						5595	MAPK3	mitogen-activated protein kinase 3 (EC:2.7.11.24)
						5599	MAPK8	mitogen-activated protein kinase 8 (EC:2.7.11.24)
						5600	MAPK11	mitogen-activated protein kinase 11 (EC:2.7.11.24)
						5879	RAC1	ras-related C3 botulinum toxin substrate 1 (rho family, small GTP binding protein Rac1)
						5970	RELA	v-rel avian reticuloendotheliosis viral oncogene homolog A
						5971	RELB	v-rel avian reticuloendotheliosis viral oncogene homolog B
						6772	STAT1	signal transducer and activator of transcription 1, 91kDa
						6773	STAT2	signal transducer and activator of transcription 2, 113kDa
						6850	SYK	spleen tyrosine kinase (EC:2.7.10.2)
						7124	TNF	tumor necrosis factor
						7297	TYK2	tyrosine kinase 2 (EC:2.7.10.2)
						7305	TYROBP	TYRO protein tyrosine kinase binding protein
						8651	SOCS1	suppressor of cytokine signaling 1
						8878	SQSTM1	sequestosome 1
						9021	SOCS3	suppressor of cytokine signaling 3
