# Supplementary material for: DenHunt - A Comprehensive Database of the Intricate Network of Dengue-Human Interactions
Source: PLoS Negl Trop Dis. 2016 Sep 12;10(9):e0004965. doi: 10.1371/journal.pntd.0004965 (PMC5019383; doi:10.1371/journal.pntd.0004965)
Supplement: S5 Dataset — The infectious diseases of the bacterial, viral and parasitic category enriched in dengue virus interacting proteins using WebGestalt. Only pathways that have 3 and more dengue virus interacting proteins and an adj p-value of ≤ 0.01 are selected. (XLSX) [file pntd.0004965.s008.xlsx]

## Sheet: Readme
		S5 Dataset:	Enriched infectious disease KEGG pathways associated with dengue virus interacting proteins. The infectious diseases of the bacterial, viral and parasitic category enriched in dengue virus interacting proteins using WebGestalt. Only pathways that have 3 and more dengue virus interacting proteins and an adj p-value of ≤ 0.01 are selected.
		Column headers
		Infectious Disease Category	The Infectious disease category as given in the KEGG pathway database.
		Pathway id	The KEGG pathway id
		Pathway name	The KEGG pathway name
		Statistical parameters	Statistical Parameters
		No of genes in pathway belonging to dengue interacting human gene category	No of genes in pathway belonging to dengue interacting human gene category
		Human Entrez Gene id	Entrez gene id of the Human protein
		Human Gene Symbol	Gene symbol of Human protein
		Human Gene name	Gene name of the Human protein

## Sheet: Enriched-Infect-Disease-pathway
	Infectious Disease Category
6. Human Diseases
	6.8 Infectious diseases: Bacterial
		Pathway id	Pathway name	Statistical parameters	No of genes in pathway belonging to dengue interacting human gene category	Human Entrez Gene id	Human Gene Symbol	Human Gene name	Pathway identified by KEGG Mapper
		hsa05110	Vibrio cholerae infection - Homo sapiens (human) (22)	C=54;O=22;E=1.26;R=17.48;rawP=3.72e-22;adjP=2.92e-21	22	10945	KDELR1	KDEL (Lys-Asp-Glu-Leu) endoplasmic reticulum protein retention receptor 1
						10952	SEC61B	Sec61 beta subunit
						127124	ATP6V1G3	ATPase, H+ transporting, lysosomal 13kDa, V1 subunit G3 (EC:3.6.3.14)
						245973	ATP6V1C2	ATPase, H+ transporting, lysosomal 42kDa, V1 subunit C2 (EC:3.6.3.14)
						29927	SEC61A1	Sec61 alpha 1 subunit (S. cerevisiae)
						375	ARF1	ADP-ribosylation factor 1
						4583	MUC2	mucin 2, oligomeric mucus/gel-forming
						51606	ATP6V1H	ATPase, H+ transporting, lysosomal 50/57kDa, V1 subunit H (EC:3.6.3.14)
						525	ATP6V1B1	ATPase, H+ transporting, lysosomal 56/58kDa, V1 subunit B1 (EC:3.6.3.14)
						526	ATP6V1B2	ATPase, H+ transporting, lysosomal 56/58kDa, V1 subunit B2 (EC:3.6.3.14)
						527	ATP6V0C	ATPase, H+ transporting, lysosomal 16kDa, V0 subunit c (EC:3.6.3.14)
						533	ATP6V0B	ATPase, H+ transporting, lysosomal 21kDa, V0 subunit b (EC:3.6.3.14)
						534	ATP6V1G2	ATPase, H+ transporting, lysosomal 13kDa, V1 subunit G2 (EC:3.6.3.14)
						535	ATP6V0A1	ATPase, H+ transporting, lysosomal V0 subunit a1 (EC:3.6.3.14)
						537	ATP6AP1	ATPase, H+ transporting, lysosomal accessory protein 1 (EC:3.6.3.14)
						60	ACTB	actin, beta
						7082	TJP1	tight junction protein 1
						71	ACTG1	actin gamma 1
						8992	ATP6V0E1	ATPase, H+ transporting, lysosomal 9kDa, V0 subunit e1 (EC:3.6.3.14)
						9114	ATP6V0D1	ATPase, H+ transporting, lysosomal 38kDa, V0 subunit d1 (EC:3.6.3.14)
						9414	TJP2	tight junction protein 2
						9601	PDIA4	protein disulfide isomerase family A, member 4 (EC:5.3.4.1)
		hsa05120	Epithelial cell signaling in Helicobacter pylori infection - Homo sapiens (human) (27)	C=68;O=27;E=1.58;R=17.04;rawP=1.62e-26;adjP=1.96e-25	27	127124	ATP6V1G3	ATPase, H+ transporting, lysosomal 13kDa, V1 subunit G3 (EC:3.6.3.14)
						1432	MAPK14	mitogen-activated protein kinase 14 (EC:2.7.11.24)
						1839	HBEGF	heparin-binding EGF-like growth factor
						245973	ATP6V1C2	ATPase, H+ transporting, lysosomal 42kDa, V1 subunit C2 (EC:3.6.3.14)
						3576	CXCL8	chemokine (C-X-C motif) ligand 8
						3725	JUN	jun proto-oncogene
						4790	NFKB1	nuclear factor of kappa light polypeptide gene enhancer in B-cells 1
						4792	NFKBIA	nuclear factor of kappa light polypeptide gene enhancer in B-cells inhibitor, alpha
						51606	ATP6V1H	ATPase, H+ transporting, lysosomal 50/57kDa, V1 subunit H (EC:3.6.3.14)
						525	ATP6V1B1	ATPase, H+ transporting, lysosomal 56/58kDa, V1 subunit B1 (EC:3.6.3.14)
						526	ATP6V1B2	ATPase, H+ transporting, lysosomal 56/58kDa, V1 subunit B2 (EC:3.6.3.14)
						527	ATP6V0C	ATPase, H+ transporting, lysosomal 16kDa, V0 subunit c (EC:3.6.3.14)
						533	ATP6V0B	ATPase, H+ transporting, lysosomal 21kDa, V0 subunit b (EC:3.6.3.14)
						534	ATP6V1G2	ATPase, H+ transporting, lysosomal 13kDa, V1 subunit G2 (EC:3.6.3.14)
						535	ATP6V0A1	ATPase, H+ transporting, lysosomal V0 subunit a1 (EC:3.6.3.14)
						537	ATP6AP1	ATPase, H+ transporting, lysosomal accessory protein 1 (EC:3.6.3.14)
						5599	MAPK8	mitogen-activated protein kinase 8 (EC:2.7.11.24)
						5600	MAPK11	mitogen-activated protein kinase 11 (EC:2.7.11.24)
						5879	RAC1	ras-related C3 botulinum toxin substrate 1 (rho family, small GTP binding protein Rac1)
						5970	RELA	v-rel avian reticuloendotheliosis viral oncogene homolog A
						6352	CCL5	chemokine (C-C motif) ligand 5
						6714	SRC	SRC proto-oncogene, non-receptor tyrosine kinase (EC:2.7.10.2)
						7082	TJP1	tight junction protein 1
						836	CASP3	caspase 3, apoptosis-related cysteine peptidase (EC:3.4.22.56)
						8992	ATP6V0E1	ATPase, H+ transporting, lysosomal 9kDa, V0 subunit e1 (EC:3.6.3.14)
						9114	ATP6V0D1	ATPase, H+ transporting, lysosomal 38kDa, V0 subunit d1 (EC:3.6.3.14)
						998	CDC42	cell division cycle 42
		hsa05130	Pathogenic Escherichia coli infection - Homo sapiens (human) (22)	C=56;O=22;E=1.30;R=16.86;rawP=9.78e-22;adjP=7.31e-21	22	100506658	OCLN	occludin (EC:2.1.1.67)
						10094	ARPC3	actin related protein 2/3 complex, subunit 3, 21kDa
						10095	ARPC1B	actin related protein 2/3 complex, subunit 1B, 41kDa
						10383	TUBB4B	tubulin, beta 4B class IVb
						1499	CTNNB1	catenin (cadherin-associated protein), beta 1, 88kDa
						203068	TUBB	tubulin, beta class I
						2534	FYN	FYN proto-oncogene, Src family tyrosine kinase (EC:2.7.10.2)
						4691	NCL	nucleolin
						60	ACTB	actin, beta
						6093	ROCK1	Rho-associated, coiled-coil containing protein kinase 1 (EC:2.7.11.1)
						7099	TLR4	toll-like receptor 4
						71	ACTG1	actin gamma 1
						7277	TUBA4A	tubulin, alpha 4a
						7280	TUBB2A	tubulin, beta 2A class IIa
						7846	TUBA1A	tubulin, alpha 1a
						84617	TUBB6	tubulin, beta 6 class V
						84790	TUBA1C	tubulin, alpha 1c
						9076	CLDN1	claudin 1
						9181	ARHGEF2	Rho/Rac guanine nucleotide exchange factor (GEF) 2
						929	CD14	CD14 molecule
						998	CDC42	cell division cycle 42
						999	CDH1	cadherin 1, type 1
		hsa05132	Salmonella infection - Homo sapiens (human) (36)		36	10094	ARPC3	actin related protein 2/3 complex, subunit 3, 21kDa	yes
						10095	ARPC1B	actin related protein 2/3 complex, subunit 1B, 41kDa
						10163	WASF2	WAS protein family, member 2
						1432	MAPK14	mitogen-activated protein kinase 14 (EC:2.7.11.24)
						1778	DYNC1H1	dynein, cytoplasmic 1, heavy chain 1
						2316	FLNA	filamin A, alpha
						2353	FOS	FBJ murine osteosarcoma viral oncogene homolog
						2920	CXCL2	chemokine (C-X-C motif) ligand 2
						2921	CXCL3	chemokine (C-X-C motif) ligand 3
						29941	PKN3	protein kinase N3 (EC:2.7.11.13)
						3458	IFNG	interferon, gamma
						3553	IL1B	interleukin 1, beta
						3569	IL6	interleukin 6
						3576	CXCL8	chemokine (C-X-C motif) ligand 8
						3606	IL18	interleukin 18
						3725	JUN	jun proto-oncogene
						4627	MYH9	myosin, heavy chain 9, non-muscle
						4790	NFKB1	nuclear factor of kappa light polypeptide gene enhancer in B-cells 1
						4843	NOS2	nitric oxide synthase 2, inducible (EC:1.14.13.39)
						5594	MAPK1	mitogen-activated protein kinase 1 (EC:2.7.11.24)
						5595	MAPK3	mitogen-activated protein kinase 3 (EC:2.7.11.24)
						5599	MAPK8	mitogen-activated protein kinase 8 (EC:2.7.11.24)
						5600	MAPK11	mitogen-activated protein kinase 11 (EC:2.7.11.24)
						5879	RAC1	ras-related C3 botulinum toxin substrate 1 (rho family, small GTP binding protein Rac1)
						5970	RELA	v-rel avian reticuloendotheliosis viral oncogene homolog A
						60	ACTB	actin, beta
						6093	ROCK1	Rho-associated, coiled-coil containing protein kinase 1 (EC:2.7.11.1)
						6348	CCL3	chemokine (C-C motif) ligand 3
						6351	CCL4	chemokine (C-C motif) ligand 4
						7082	TJP1	tight junction protein 1
						7099	TLR4	toll-like receptor 4
						71	ACTG1	actin gamma 1
						79784	MYH14	myosin, heavy chain 14, non-muscle (EC:3.6.4.1)
						834	CASP1	caspase 1, apoptosis-related cysteine peptidase (EC:3.4.22.36)
						929	CD14	CD14 molecule
						998	CDC42	cell division cycle 42
		hsa05131	Shigellosis - Homo sapiens (human) (23)	C=61;O=22;E=1.42;R=15.48;rawP=9.05e-21;adjP=5.92e-20	22	10094	ARPC3	actin related protein 2/3 complex, subunit 3, 21kDa
						10095	ARPC1B	actin related protein 2/3 complex, subunit 1B, 41kDa
						10163	WASF2	WAS protein family, member 2
						1432	MAPK14	mitogen-activated protein kinase 14 (EC:2.7.11.24)
						1729	DIAPH1	diaphanous-related formin 1
						3576	CXCL8	chemokine (C-X-C motif) ligand 8
						4790	NFKB1	nuclear factor of kappa light polypeptide gene enhancer in B-cells 1
						4792	NFKBIA	nuclear factor of kappa light polypeptide gene enhancer in B-cells inhibitor, alpha
						5594	MAPK1	mitogen-activated protein kinase 1 (EC:2.7.11.24)
						5595	MAPK3	mitogen-activated protein kinase 3 (EC:2.7.11.24)
						5599	MAPK8	mitogen-activated protein kinase 8 (EC:2.7.11.24)
						5600	MAPK11	mitogen-activated protein kinase 11 (EC:2.7.11.24)
						5879	RAC1	ras-related C3 botulinum toxin substrate 1 (rho family, small GTP binding protein Rac1)
						5970	RELA	v-rel avian reticuloendotheliosis viral oncogene homolog A
						60	ACTB	actin, beta
						6093	ROCK1	Rho-associated, coiled-coil containing protein kinase 1 (EC:2.7.11.1)
						6714	SRC	SRC proto-oncogene, non-receptor tyrosine kinase (EC:2.7.10.2)
						71	ACTG1	actin gamma 1
						7414	VCL	vinculin
						8767	RIPK2	receptor-interacting serine-threonine kinase 2 (EC:2.7.11.1 2.7.10.2)
						9474	ATG5	autophagy related 5
						960	CD44	CD44 molecule (Indian blood group)
						998	CDC42	cell division cycle 42
		hsa05133	Pertussis - Homo sapiens (human) (34)		34	1072	CFL1	cofilin 1 (non-muscle)	yes
						114548	NLRP3	NLR family, pyrin domain containing 3
						114609	TIRAP	toll-interleukin 1 receptor (TIR) domain containing adaptor protein
						1432	MAPK14	mitogen-activated protein kinase 14 (EC:2.7.11.24)
						2353	FOS	FBJ murine osteosarcoma viral oncogene homolog
						3553	IL1B	interleukin 1, beta
						3569	IL6	interleukin 6
						3576	CXCL8	chemokine (C-X-C motif) ligand 8
						3586	IL10	interleukin 10
						3592	IL12A	interleukin 12A
						3593	IL12B	interleukin 12B
						3659	IRF1	interferon regulatory factor 1
						3661	IRF3	interferon regulatory factor 3
						3725	JUN	jun proto-oncogene
						4790	NFKB1	nuclear factor of kappa light polypeptide gene enhancer in B-cells 1
						4843	NOS2	nitric oxide synthase 2, inducible (EC:1.14.13.39)
						5594	MAPK1	mitogen-activated protein kinase 1 (EC:2.7.11.24)
						5595	MAPK3	mitogen-activated protein kinase 3 (EC:2.7.11.24)
						5599	MAPK8	mitogen-activated protein kinase 8 (EC:2.7.11.24)
						5600	MAPK11	mitogen-activated protein kinase 11 (EC:2.7.11.24)
						5970	RELA	v-rel avian reticuloendotheliosis viral oncogene homolog A
						7099	TLR4	toll-like receptor 4
						710	SERPING1	serpin peptidase inhibitor, clade G (C1 inhibitor), member 1
						712	C1QA	complement component 1, q subcomponent, A chain
						7124	TNF	tumor necrosis factor
						713	C1QB	complement component 1, q subcomponent, B chain
						716	C1S	complement component 1, s subcomponent (EC:3.4.21.42)
						720	C4A	complement component 4A (Rodgers blood group)
						721	C4B	complement component 4B (Chido blood group)
						722	C4BPA	complement component 4 binding protein, alpha
						727	C5	complement component 5
						834	CASP1	caspase 1, apoptosis-related cysteine peptidase (EC:3.4.22.36)
						836	CASP3	caspase 3, apoptosis-related cysteine peptidase (EC:3.4.22.56)
						929	CD14	CD14 molecule
		hsa05134	Legionellosis - Homo sapiens (human) (28)		28	1195	CLK1	CDC-like kinase 1 (EC:2.7.12.1)	yes
						1915	EEF1A1	eukaryotic translation elongation factor 1 alpha 1
						1937	EEF1G	eukaryotic translation elongation factor 1 gamma
						2920	CXCL2	chemokine (C-X-C motif) ligand 2
						2921	CXCL3	chemokine (C-X-C motif) ligand 3
						3303	HSPA1A	heat shock 70kDa protein 1A
						3312	HSPA8	heat shock 70kDa protein 8
						3329	HSPD1	heat shock 60kDa protein 1 (chaperonin)
						3553	IL1B	interleukin 1, beta
						3569	IL6	interleukin 6
						3576	CXCL8	chemokine (C-X-C motif) ligand 8
						3592	IL12A	interleukin 12A
						3593	IL12B	interleukin 12B
						3606	IL18	interleukin 18
						375	ARF1	ADP-ribosylation factor 1
						4790	NFKB1	nuclear factor of kappa light polypeptide gene enhancer in B-cells 1
						4791	NFKB2	nuclear factor of kappa light polypeptide gene enhancer in B-cells 2 (p49/p100)
						4792	NFKBIA	nuclear factor of kappa light polypeptide gene enhancer in B-cells inhibitor, alpha
						51128	SAR1B	secretion associated, Ras related GTPase 1B
						5970	RELA	v-rel avian reticuloendotheliosis viral oncogene homolog A
						7097	TLR2	toll-like receptor 2
						7099	TLR4	toll-like receptor 4
						7124	TNF	tumor necrosis factor
						834	CASP1	caspase 1, apoptosis-related cysteine peptidase (EC:3.4.22.36)
						836	CASP3	caspase 3, apoptosis-related cysteine peptidase (EC:3.4.22.56)
						841	CASP8	caspase 8, apoptosis-related cysteine peptidase (EC:3.4.22.61)
						842	CASP9	caspase 9, apoptosis-related cysteine peptidase (EC:3.4.22.62)
						929	CD14	CD14 molecule
		hsa05150	Staphylococcus aureus infection - Homo sapiens (human) (14)	C=55;O=14;E=1.28;R=10.92;rawP=2.28e-11;adjP=7.16e-11	14	1675	CFD	complement factor D (adipsin) (EC:3.4.21.46)
						2214	FCGR3A	Fc fragment of IgG, low affinity IIIa, receptor (CD16a)
						3123	HLA-DRB1	major histocompatibility complex, class II, DR beta 1
						3383	ICAM1	intercellular adhesion molecule 1
						3586	IL10	interleukin 10
						4153	MBL2	mannose-binding lectin (protein C) 2, soluble
						5340	PLG	plasminogen (EC:3.4.21.7)
						629	CFB	complement factor B (EC:3.4.21.47)
						712	C1QA	complement component 1, q subcomponent, A chain
						713	C1QB	complement component 1, q subcomponent, B chain
						716	C1S	complement component 1, s subcomponent (EC:3.4.21.42)
						720	C4A	complement component 4A (Rodgers blood group)
						721	C4B	complement component 4B (Chido blood group)
						727	C5	complement component 5
		hsa05152	Tuberculosis - Homo sapiens (human) (55)		55	10333	TLR6	toll-like receptor 6	yes
						1051	CEBPB	CCAAT/enhancer binding protein (C/EBP), beta
						11151	CORO1A	coronin, actin binding protein, 1A
						114609	TIRAP	toll-interleukin 1 receptor (TIR) domain containing adaptor protein
						1263	PLK3	polo-like kinase 3 (EC:2.7.11.21)
						1432	MAPK14	mitogen-activated protein kinase 14 (EC:2.7.11.24)
						1509	CTSD	cathepsin D (EC:3.4.23.5)
						1520	CTSS	cathepsin S (EC:3.4.22.27)
						207	AKT1	v-akt murine thymoma viral oncogene homolog 1 (EC:2.7.11.1)
						2214	FCGR3A	Fc fragment of IgG, low affinity IIIa, receptor (CD16a)
						30835	CD209	CD209 molecule
						3123	HLA-DRB1	major histocompatibility complex, class II, DR beta 1
						3329	HSPD1	heat shock 60kDa protein 1 (chaperonin)
						3439	IFNA1	interferon, alpha 1
						3440	IFNA2	interferon, alpha 2
						3456	IFNB1	interferon, beta 1, fibroblast
						3458	IFNG	interferon, gamma
						3553	IL1B	interleukin 1, beta
						3569	IL6	interleukin 6
						3586	IL10	interleukin 10
						3587	IL10RA	interleukin 10 receptor, alpha
						3592	IL12A	interleukin 12A
						3593	IL12B	interleukin 12B
						3606	IL18	interleukin 18
						3717	JAK2	Janus kinase 2 (EC:2.7.10.2)
						4790	NFKB1	nuclear factor of kappa light polypeptide gene enhancer in B-cells 1
						4843	NOS2	nitric oxide synthase 2, inducible (EC:1.14.13.39)
						51606	ATP6V1H	ATPase, H+ transporting, lysosomal 50/57kDa, V1 subunit H (EC:3.6.3.14)
						527	ATP6V0C	ATPase, H+ transporting, lysosomal 16kDa, V0 subunit c (EC:3.6.3.14)
						533	ATP6V0B	ATPase, H+ transporting, lysosomal 21kDa, V0 subunit b (EC:3.6.3.14)
						535	ATP6V0A1	ATPase, H+ transporting, lysosomal V0 subunit a1 (EC:3.6.3.14)
						537	ATP6AP1	ATPase, H+ transporting, lysosomal accessory protein 1 (EC:3.6.3.14)
						5594	MAPK1	mitogen-activated protein kinase 1 (EC:2.7.11.24)
						5595	MAPK3	mitogen-activated protein kinase 3 (EC:2.7.11.24)
						5599	MAPK8	mitogen-activated protein kinase 8 (EC:2.7.11.24)
						5600	MAPK11	mitogen-activated protein kinase 11 (EC:2.7.11.24)
						581	BAX	BCL2-associated X protein
						5868	RAB5A	RAB5A, member RAS oncogene family
						596	BCL2	B-cell CLL/lymphoma 2
						5970	RELA	v-rel avian reticuloendotheliosis viral oncogene homolog A
						6714	SRC	SRC proto-oncogene, non-receptor tyrosine kinase (EC:2.7.10.2)
						6772	STAT1	signal transducer and activator of transcription 1, 91kDa
						6850	SYK	spleen tyrosine kinase (EC:2.7.10.2)
						7097	TLR2	toll-like receptor 2
						7099	TLR4	toll-like receptor 4
						7124	TNF	tumor necrosis factor
						816	CAMK2B	calcium/calmodulin-dependent protein kinase II beta (EC:2.7.11.17)
						836	CASP3	caspase 3, apoptosis-related cysteine peptidase (EC:3.4.22.56)
						841	CASP8	caspase 8, apoptosis-related cysteine peptidase (EC:3.4.22.61)
						8411	EEA1	early endosome antigen 1
						842	CASP9	caspase 9, apoptosis-related cysteine peptidase (EC:3.4.22.62)
						8767	RIPK2	receptor-interacting serine-threonine kinase 2 (EC:2.7.11.1 2.7.10.2)
						8877	SPHK1	sphingosine kinase 1 (EC:2.7.1.91)
						9114	ATP6V0D1	ATPase, H+ transporting, lysosomal 38kDa, V0 subunit d1 (EC:3.6.3.14)
						929	CD14	CD14 molecule
		hsa05100	Bacterial invasion of epithelial cells - Homo sapiens (human) (21)	C=70;O=21;E=1.63;R=12.87;rawP=5.55e-18;adjP=2.81e-17	21	10094	ARPC3	actin related protein 2/3 complex, subunit 3, 21kDa
						10095	ARPC1B	actin related protein 2/3 complex, subunit 1B, 41kDa
						10163	WASF2	WAS protein family, member 2
						1212	CLTB	clathrin, light chain B
						1213	CLTC	clathrin, heavy chain (Hc)
						1499	CTNNB1	catenin (cadherin-associated protein), beta 1, 88kDa
						1759	DNM1	dynamin 1 (EC:3.6.5.5)
						1785	DNM2	dynamin 2 (EC:3.6.5.5)
						2335	FN1	fibronectin 1
						23624	CBLC	Cbl proto-oncogene C, E3 ubiquitin protein ligase
						2549	GAB1	GRB2-associated binding protein 1
						5879	RAC1	ras-related C3 botulinum toxin substrate 1 (rho family, small GTP binding protein Rac1)
						60	ACTB	actin, beta
						6714	SRC	SRC proto-oncogene, non-receptor tyrosine kinase (EC:2.7.10.2)
						71	ACTG1	actin gamma 1
						7414	VCL	vinculin
						857	CAV1	caveolin 1, caveolae protein, 22kDa
						867	CBL	Cbl proto-oncogene, E3 ubiquitin protein ligase
						868	CBLB	Cbl proto-oncogene B, E3 ubiquitin protein ligase
						998	CDC42	cell division cycle 42
						999	CDH1	cadherin 1, type 1
	6.9 Infectious diseases: Viral
		hsa05166	HTLV-I infection - Homo sapiens (human) (49)		49	1111	CHEK1	checkpoint kinase 1 (EC:2.7.11.1)	yes
						1499	CTNNB1	catenin (cadherin-associated protein), beta 1, 88kDa
						1958	EGR1	early growth response 1
						207	AKT1	v-akt murine thymoma viral oncogene homolog 1 (EC:2.7.11.1)
						2353	FOS	FBJ murine osteosarcoma viral oncogene homolog
						292	SLC25A5	solute carrier family 25 (mitochondrial carrier
						293	SLC25A6	solute carrier family 25 (mitochondrial carrier
						2932	GSK3B	glycogen synthase kinase 3 beta (EC:2.7.11.1 2.7.11.26)
						3105	HLA-A	major histocompatibility complex, class I, A
						3106	HLA-B	major histocompatibility complex, class I, B
						3107	HLA-C	major histocompatibility complex, class I, C
						3123	HLA-DRB1	major histocompatibility complex, class II, DR beta 1
						331	XIAP	X-linked inhibitor of apoptosis, E3 ubiquitin protein ligase
						3383	ICAM1	intercellular adhesion molecule 1
						3558	IL2	interleukin 2
						3559	IL2RA	interleukin 2 receptor, alpha
						3569	IL6	interleukin 6
						3718	JAK3	Janus kinase 3 (EC:2.7.10.2)
						3725	JUN	jun proto-oncogene
						3932	LCK	LCK proto-oncogene, Src family tyrosine kinase (EC:2.7.10.2)
						4085	MAD2L1	MAD2 mitotic arrest deficient-like 1 (yeast)
						4605	MYBL2	v-myb avian myeloblastosis viral oncogene homolog-like 2
						467	ATF3	activating transcription factor 3
						468	ATF4	activating transcription factor 4
						4790	NFKB1	nuclear factor of kappa light polypeptide gene enhancer in B-cells 1
						4791	NFKB2	nuclear factor of kappa light polypeptide gene enhancer in B-cells 2 (p49/p100)
						4792	NFKBIA	nuclear factor of kappa light polypeptide gene enhancer in B-cells inhibitor, alpha
						5111	PCNA	proliferating cell nuclear antigen
						5427	POLE2	polymerase (DNA directed), epsilon 2, accessory subunit (EC:2.7.7.7)
						5599	MAPK8	mitogen-activated protein kinase 8 (EC:2.7.11.24)
						581	BAX	BCL2-associated X protein
						5970	RELA	v-rel avian reticuloendotheliosis viral oncogene homolog A
						5971	RELB	v-rel avian reticuloendotheliosis viral oncogene homolog B
						598	BCL2L1	BCL2-like 1
						6513	SLC2A1	solute carrier family 2 (facilitated glucose transporter), member 1
						7124	TNF	tumor necrosis factor
						7157	TP53	tumor protein p53
						7412	VCAM1	vascular cell adhesion molecule 1
						7419	VDAC3	voltage-dependent anion channel 3
						7494	XBP1	X-box binding protein 1
						7514	XPO1	exportin 1
						811	CALR	calreticulin
						821	CANX	calnexin
						8850	KAT2B	K(lysine) acetyltransferase 2B (EC:2.3.1.48)
						9133	CCNB2	cyclin B2
						917	CD3G	CD3g molecule, gamma (CD3-TCR complex)
						9232	PTTG1	pituitary tumor-transforming 1
						991	CDC20	cell division cycle 20
						996	CDC27	cell division cycle 27
		hsa05162	Measles - Homo sapiens (human) (57)		57	10379	IRF9	interferon regulatory factor 9	yes
						10399	GNB2L1	guanine nucleotide binding protein (G protein), beta polypeptide 2-like 1
						1457	CSNK2A1	casein kinase 2, alpha 1 polypeptide (EC:2.7.11.1)
						1965	EIF2S1	eukaryotic translation initiation factor 2, subunit 1 alpha, 35kDa
						207	AKT1	v-akt murine thymoma viral oncogene homolog 1 (EC:2.7.11.1)
						23118	TAB2	TGF-beta activated kinase 1/MAP3K7 binding protein 2
						23586	DDX58	DEAD (Asp-Glu-Ala-Asp) box polypeptide 58 (EC:3.6.4.13)
						2534	FYN	FYN proto-oncogene, Src family tyrosine kinase (EC:2.7.10.2)
						27102	EIF2AK1	eukaryotic translation initiation factor 2-alpha kinase 1 (EC:2.7.11.1)
						27113	BBC3	BCL2 binding component 3
						29110	TBK1	TANK-binding kinase 1 (EC:2.7.11.1)
						2932	GSK3B	glycogen synthase kinase 3 beta (EC:2.7.11.1 2.7.11.26)
						30835	CD209	CD209 molecule
						3303	HSPA1A	heat shock 70kDa protein 1A
						3312	HSPA8	heat shock 70kDa protein 8
						3439	IFNA1	interferon, alpha 1
						3440	IFNA2	interferon, alpha 2
						3456	IFNB1	interferon, beta 1, fibroblast
						3458	IFNG	interferon, gamma
						355	FAS	Fas cell surface death receptor
						3553	IL1B	interleukin 1, beta
						3558	IL2	interleukin 2
						3559	IL2RA	interleukin 2 receptor, alpha
						356	FASLG	Fas ligand (TNF superfamily, member 6)
						3565	IL4	interleukin 4
						3569	IL6	interleukin 6
						3592	IL12A	interleukin 12A
						3593	IL12B	interleukin 12B
						3661	IRF3	interferon regulatory factor 3
						3665	IRF7	interferon regulatory factor 7
						3717	JAK2	Janus kinase 2 (EC:2.7.10.2)
						3718	JAK3	Janus kinase 3 (EC:2.7.10.2)
						4599	MX1	MX dynamin-like GTPase 1
						4790	NFKB1	nuclear factor of kappa light polypeptide gene enhancer in B-cells 1
						4792	NFKBIA	nuclear factor of kappa light polypeptide gene enhancer in B-cells inhibitor, alpha
						4938	OAS1	2'-5'-oligoadenylate synthetase 1, 40/46kDa (EC:2.7.7.84)
						4939	OAS2	2'-5'-oligoadenylate synthetase 2, 69/71kDa (EC:2.7.7.84)
						4940	OAS3	2'-5'-oligoadenylate synthetase 3, 100kDa (EC:2.7.7.84)
						51284	TLR7	toll-like receptor 7
						5610	EIF2AK2	eukaryotic translation initiation factor 2-alpha kinase 2 (EC:2.7.11.1 2.7.10.2)
						57506	MAVS	mitochondrial antiviral signaling protein
						5970	RELA	v-rel avian reticuloendotheliosis viral oncogene homolog A
						64135	IFIH1	interferon induced with helicase C domain 1 (EC:3.6.4.13)
						6772	STAT1	signal transducer and activator of transcription 1, 91kDa
						6773	STAT2	signal transducer and activator of transcription 2, 113kDa
						6774	STAT3	signal transducer and activator of transcription 3 (acute-phase response factor)
						7097	TLR2	toll-like receptor 2
						7099	TLR4	toll-like receptor 4
						7157	TP53	tumor protein p53
						7161	TP73	tumor protein p73
						7297	TYK2	tyrosine kinase 2 (EC:2.7.10.2)
						868	CBLB	Cbl proto-oncogene B, E3 ubiquitin protein ligase
						8743	TNFSF10	tumor necrosis factor (ligand) superfamily, member 10
						8795	TNFRSF10B	tumor necrosis factor receptor superfamily, member 10b
						917	CD3G	CD3g molecule, gamma (CD3-TCR complex)
						9451	EIF2AK3	eukaryotic translation initiation factor 2-alpha kinase 3 (EC:2.7.11.1)
						9641	IKBKE	inhibitor of kappa light polypeptide gene enhancer in B-cells, kinase epsilon (EC:2.7.11.10)
		hsa05164	Influenza A - Homo sapiens (human) (70)		70	10379	IRF9	interferon regulatory factor 9	yes
						114548	NLRP3	NLR family, pyrin domain containing 3
						1432	MAPK14	mitogen-activated protein kinase 14 (EC:2.7.11.24)
						1965	EIF2S1	eukaryotic translation initiation factor 2, subunit 1 alpha, 35kDa
						207	AKT1	v-akt murine thymoma viral oncogene homolog 1 (EC:2.7.11.1)
						23586	DDX58	DEAD (Asp-Glu-Ala-Asp) box polypeptide 58 (EC:3.6.4.13)
						27102	EIF2AK1	eukaryotic translation initiation factor 2-alpha kinase 1 (EC:2.7.11.1)
						29110	TBK1	TANK-binding kinase 1 (EC:2.7.11.1)
						293	SLC25A6	solute carrier family 25 (mitochondrial carrier
						2932	GSK3B	glycogen synthase kinase 3 beta (EC:2.7.11.1 2.7.11.26)
						3123	HLA-DRB1	major histocompatibility complex, class II, DR beta 1
						3303	HSPA1A	heat shock 70kDa protein 1A
						3312	HSPA8	heat shock 70kDa protein 8
						3383	ICAM1	intercellular adhesion molecule 1
						3439	IFNA1	interferon, alpha 1
						3440	IFNA2	interferon, alpha 2
						3456	IFNB1	interferon, beta 1, fibroblast
						3458	IFNG	interferon, gamma
						355	FAS	Fas cell surface death receptor
						3553	IL1B	interleukin 1, beta
						356	FASLG	Fas ligand (TNF superfamily, member 6)
						3569	IL6	interleukin 6
						3576	CXCL8	chemokine (C-X-C motif) ligand 8
						3592	IL12A	interleukin 12A
						3593	IL12B	interleukin 12B
						3606	IL18	interleukin 18
						3627	CXCL10	chemokine (C-X-C motif) ligand 10
						3661	IRF3	interferon regulatory factor 3
						3665	IRF7	interferon regulatory factor 7
						3717	JAK2	Janus kinase 2 (EC:2.7.10.2)
						3725	JUN	jun proto-oncogene
						3838	KPNA2	karyopherin alpha 2 (RAG cohort 1, importin alpha 1)
						4599	MX1	MX dynamin-like GTPase 1
						4790	NFKB1	nuclear factor of kappa light polypeptide gene enhancer in B-cells 1
						4792	NFKBIA	nuclear factor of kappa light polypeptide gene enhancer in B-cells inhibitor, alpha
						4938	OAS1	2'-5'-oligoadenylate synthetase 1, 40/46kDa (EC:2.7.7.84)
						4939	OAS2	2'-5'-oligoadenylate synthetase 2, 69/71kDa (EC:2.7.7.84)
						4940	OAS3	2'-5'-oligoadenylate synthetase 3, 100kDa (EC:2.7.7.84)
						51284	TLR7	toll-like receptor 7
						5340	PLG	plasminogen (EC:3.4.21.7)
						5371	PML	promyelocytic leukemia
						5594	MAPK1	mitogen-activated protein kinase 1 (EC:2.7.11.24)
						5595	MAPK3	mitogen-activated protein kinase 3 (EC:2.7.11.24)
						5599	MAPK8	mitogen-activated protein kinase 8 (EC:2.7.11.24)
						5600	MAPK11	mitogen-activated protein kinase 11 (EC:2.7.11.24)
						5610	EIF2AK2	eukaryotic translation initiation factor 2-alpha kinase 2 (EC:2.7.11.1 2.7.10.2)
						57506	MAVS	mitochondrial antiviral signaling protein
						5970	RELA	v-rel avian reticuloendotheliosis viral oncogene homolog A
						60	ACTB	actin, beta
						6041	RNASEL	ribonuclease L (2',5'-oligoisoadenylate synthetase-dependent) (EC:3.1.26.- 3.1.27.-)
						6347	CCL2	chemokine (C-C motif) ligand 2
						6352	CCL5	chemokine (C-C motif) ligand 5
						64135	IFIH1	interferon induced with helicase C domain 1 (EC:3.6.4.13)
						6772	STAT1	signal transducer and activator of transcription 1, 91kDa
						6773	STAT2	signal transducer and activator of transcription 2, 113kDa
						7098	TLR3	toll-like receptor 3
						7099	TLR4	toll-like receptor 4
						71	ACTG1	actin gamma 1
						7124	TNF	tumor necrosis factor
						7297	TYK2	tyrosine kinase 2 (EC:2.7.10.2)
						7514	XPO1	exportin 1
						7706	TRIM25	tripartite motif containing 25 (EC:6.3.2.19 6.3.2.n3)
						834	CASP1	caspase 1, apoptosis-related cysteine peptidase (EC:3.4.22.36)
						842	CASP9	caspase 9, apoptosis-related cysteine peptidase (EC:3.4.22.62)
						8743	TNFSF10	tumor necrosis factor (ligand) superfamily, member 10
						8795	TNFRSF10B	tumor necrosis factor receptor superfamily, member 10b
						9021	SOCS3	suppressor of cytokine signaling 3
						91543	RSAD2	radical S-adenosyl methionine domain containing 2
						9451	EIF2AK3	eukaryotic translation initiation factor 2-alpha kinase 3 (EC:2.7.11.1)
						9641	IKBKE	inhibitor of kappa light polypeptide gene enhancer in B-cells, kinase epsilon (EC:2.7.11.10)
		hsa05161	Hepatitis B - Homo sapiens (human) (45)		45	114609	TIRAP	toll-interleukin 1 receptor (TIR) domain containing adaptor protein	yes
						1654	DDX3X	DEAD (Asp-Glu-Ala-Asp) box helicase 3, X-linked (EC:3.6.4.13)
						207	AKT1	v-akt murine thymoma viral oncogene homolog 1 (EC:2.7.11.1)
						2353	FOS	FBJ murine osteosarcoma viral oncogene homolog
						23586	DDX58	DEAD (Asp-Glu-Ala-Asp) box polypeptide 58 (EC:3.6.4.13)
						29110	TBK1	TANK-binding kinase 1 (EC:2.7.11.1)
						332	BIRC5	baculoviral IAP repeat containing 5
						3439	IFNA1	interferon, alpha 1
						3440	IFNA2	interferon, alpha 2
						3456	IFNB1	interferon, beta 1, fibroblast
						355	FAS	Fas cell surface death receptor
						356	FASLG	Fas ligand (TNF superfamily, member 6)
						3569	IL6	interleukin 6
						3576	CXCL8	chemokine (C-X-C motif) ligand 8
						3661	IRF3	interferon regulatory factor 3
						3665	IRF7	interferon regulatory factor 7
						3725	JUN	jun proto-oncogene
						4318	MMP9	matrix metallopeptidase 9 (EC:3.4.24.35)
						468	ATF4	activating transcription factor 4
						4790	NFKB1	nuclear factor of kappa light polypeptide gene enhancer in B-cells 1
						4792	NFKBIA	nuclear factor of kappa light polypeptide gene enhancer in B-cells inhibitor, alpha
						5111	PCNA	proliferating cell nuclear antigen
						537	ATP6AP1	ATPase, H+ transporting, lysosomal accessory protein 1 (EC:3.6.3.14)
						5594	MAPK1	mitogen-activated protein kinase 1 (EC:2.7.11.24)
						5595	MAPK3	mitogen-activated protein kinase 3 (EC:2.7.11.24)
						5599	MAPK8	mitogen-activated protein kinase 8 (EC:2.7.11.24)
						57506	MAVS	mitochondrial antiviral signaling protein
						581	BAX	BCL2-associated X protein
						596	BCL2	B-cell CLL/lymphoma 2
						5970	RELA	v-rel avian reticuloendotheliosis viral oncogene homolog A
						64135	IFIH1	interferon induced with helicase C domain 1 (EC:3.6.4.13)
						6714	SRC	SRC proto-oncogene, non-receptor tyrosine kinase (EC:2.7.10.2)
						6772	STAT1	signal transducer and activator of transcription 1, 91kDa
						6773	STAT2	signal transducer and activator of transcription 2, 113kDa
						6774	STAT3	signal transducer and activator of transcription 3 (acute-phase response factor)
						7097	TLR2	toll-like receptor 2
						7098	TLR3	toll-like receptor 3
						7099	TLR4	toll-like receptor 4
						7124	TNF	tumor necrosis factor
						7157	TP53	tumor protein p53
						7419	VDAC3	voltage-dependent anion channel 3
						836	CASP3	caspase 3, apoptosis-related cysteine peptidase (EC:3.4.22.56)
						841	CASP8	caspase 8, apoptosis-related cysteine peptidase (EC:3.4.22.61)
						842	CASP9	caspase 9, apoptosis-related cysteine peptidase (EC:3.4.22.62)
						9641	IKBKE	inhibitor of kappa light polypeptide gene enhancer in B-cells, kinase epsilon (EC:2.7.11.10)
		hsa05160	Hepatitis C - Homo sapiens (human) (46)	C=134;O=47;E=3.12;R=15.05;rawP=3.43e-42;adjP=2.69e-40	47	100506658	OCLN	occludin (EC:2.1.1.67)
						10379	IRF9	interferon regulatory factor 9
						1432	MAPK14	mitogen-activated protein kinase 14 (EC:2.7.11.24)
						1965	EIF2S1	eukaryotic translation initiation factor 2, subunit 1 alpha, 35kDa
						207	AKT1	v-akt murine thymoma viral oncogene homolog 1 (EC:2.7.11.1)
						23586	DDX58	DEAD (Asp-Glu-Ala-Asp) box polypeptide 58 (EC:3.6.4.13)
						27102	EIF2AK1	eukaryotic translation initiation factor 2-alpha kinase 1 (EC:2.7.11.1)
						29110	TBK1	TANK-binding kinase 1 (EC:2.7.11.1)
						2932	GSK3B	glycogen synthase kinase 3 beta (EC:2.7.11.1 2.7.11.26)
						3434	IFIT1	interferon-induced protein with tetratricopeptide repeats 1
						3439	IFNA1	interferon, alpha 1
						3440	IFNA2	interferon, alpha 2
						3456	IFNB1	interferon, beta 1, fibroblast
						3576	CXCL8	chemokine (C-X-C motif) ligand 8
						3659	IRF1	interferon regulatory factor 1
						3661	IRF3	interferon regulatory factor 3
						3665	IRF7	interferon regulatory factor 7
						3949	LDLR	low density lipoprotein receptor
						4790	NFKB1	nuclear factor of kappa light polypeptide gene enhancer in B-cells 1
						4792	NFKBIA	nuclear factor of kappa light polypeptide gene enhancer in B-cells inhibitor, alpha
						4938	OAS1	2'-5'-oligoadenylate synthetase 1, 40/46kDa (EC:2.7.7.84)
						4939	OAS2	2'-5'-oligoadenylate synthetase 2, 69/71kDa (EC:2.7.7.84)
						4940	OAS3	2'-5'-oligoadenylate synthetase 3, 100kDa (EC:2.7.7.84)
						5520	PPP2R2A	protein phosphatase 2, regulatory subunit B, alpha (EC:3.1.3.16)
						5594	MAPK1	mitogen-activated protein kinase 1 (EC:2.7.11.24)
						5595	MAPK3	mitogen-activated protein kinase 3 (EC:2.7.11.24)
						5599	MAPK8	mitogen-activated protein kinase 8 (EC:2.7.11.24)
						5600	MAPK11	mitogen-activated protein kinase 11 (EC:2.7.11.24)
						5610	EIF2AK2	eukaryotic translation initiation factor 2-alpha kinase 2 (EC:2.7.11.1 2.7.10.2)
						57506	MAVS	mitochondrial antiviral signaling protein
						5970	RELA	v-rel avian reticuloendotheliosis viral oncogene homolog A
						6041	RNASEL	ribonuclease L (2',5'-oligoisoadenylate synthetase-dependent) (EC:3.1.26.- 3.1.27.-)
						6772	STAT1	signal transducer and activator of transcription 1, 91kDa
						6773	STAT2	signal transducer and activator of transcription 2, 113kDa
						6774	STAT3	signal transducer and activator of transcription 3 (acute-phase response factor)
						7098	TLR3	toll-like receptor 3
						7124	TNF	tumor necrosis factor
						7157	TP53	tumor protein p53
						7297	TYK2	tyrosine kinase 2 (EC:2.7.10.2)
						8554	PIAS1	protein inhibitor of activated STAT, 1
						8737	RIPK1	receptor (TNFRSF)-interacting serine-threonine kinase 1 (EC:2.7.11.1)
						9021	SOCS3	suppressor of cytokine signaling 3
						9076	CLDN1	claudin 1
						9451	EIF2AK3	eukaryotic translation initiation factor 2-alpha kinase 3 (EC:2.7.11.1)
						949	SCARB1	scavenger receptor class B, member 1
						9641	IKBKE	inhibitor of kappa light polypeptide gene enhancer in B-cells, kinase epsilon (EC:2.7.11.10)
						9063	PIAS2	protein inhibitor of activated STAT, 2
		hsa05168	Herpes simplex infection - Homo sapiens (human) (58)		58	10379	IRF9	interferon regulatory factor 9	yes
						1457	CSNK2A1	casein kinase 2, alpha 1 polypeptide (EC:2.7.11.1)
						1616	DAXX	death-domain associated protein
						1965	EIF2S1	eukaryotic translation initiation factor 2, subunit 1 alpha, 35kDa
						23118	TAB2	TGF-beta activated kinase 1/MAP3K7 binding protein 2
						2353	FOS	FBJ murine osteosarcoma viral oncogene homolog
						23586	DDX58	DEAD (Asp-Glu-Ala-Asp) box polypeptide 58 (EC:3.6.4.13)
						27102	EIF2AK1	eukaryotic translation initiation factor 2-alpha kinase 1 (EC:2.7.11.1)
						29110	TBK1	TANK-binding kinase 1 (EC:2.7.11.1)
						3105	HLA-A	major histocompatibility complex, class I, A
						3106	HLA-B	major histocompatibility complex, class I, B
						3107	HLA-C	major histocompatibility complex, class I, C
						3123	HLA-DRB1	major histocompatibility complex, class II, DR beta 1
						3190	HNRNPK	heterogeneous nuclear ribonucleoprotein K
						3434	IFIT1	interferon-induced protein with tetratricopeptide repeats 1
						3439	IFNA1	interferon, alpha 1
						3440	IFNA2	interferon, alpha 2
						3456	IFNB1	interferon, beta 1, fibroblast
						3458	IFNG	interferon, gamma
						355	FAS	Fas cell surface death receptor
						3553	IL1B	interleukin 1, beta
						356	FASLG	Fas ligand (TNF superfamily, member 6)
						3569	IL6	interleukin 6
						3592	IL12A	interleukin 12A
						3593	IL12B	interleukin 12B
						3661	IRF3	interferon regulatory factor 3
						3665	IRF7	interferon regulatory factor 7
						3717	JAK2	Janus kinase 2 (EC:2.7.10.2)
						3725	JUN	jun proto-oncogene
						4790	NFKB1	nuclear factor of kappa light polypeptide gene enhancer in B-cells 1
						4792	NFKBIA	nuclear factor of kappa light polypeptide gene enhancer in B-cells inhibitor, alpha
						4938	OAS1	2'-5'-oligoadenylate synthetase 1, 40/46kDa (EC:2.7.7.84)
						4939	OAS2	2'-5'-oligoadenylate synthetase 2, 69/71kDa (EC:2.7.7.84)
						4940	OAS3	2'-5'-oligoadenylate synthetase 3, 100kDa (EC:2.7.7.84)
						5371	PML	promyelocytic leukemia
						5599	MAPK8	mitogen-activated protein kinase 8 (EC:2.7.11.24)
						5610	EIF2AK2	eukaryotic translation initiation factor 2-alpha kinase 2 (EC:2.7.11.1 2.7.10.2)
						57506	MAVS	mitochondrial antiviral signaling protein
						5970	RELA	v-rel avian reticuloendotheliosis viral oncogene homolog A
						6041	RNASEL	ribonuclease L (2',5'-oligoisoadenylate synthetase-dependent) (EC:3.1.26.- 3.1.27.-)
						6347	CCL2	chemokine (C-C motif) ligand 2
						6352	CCL5	chemokine (C-C motif) ligand 5
						64135	IFIH1	interferon induced with helicase C domain 1 (EC:3.6.4.13)
						6772	STAT1	signal transducer and activator of transcription 1, 91kDa
						6773	STAT2	signal transducer and activator of transcription 2, 113kDa
						6890	TAP1	transporter 1, ATP-binding cassette, sub-family B (MDR/TAP)
						7097	TLR2	toll-like receptor 2
						7098	TLR3	toll-like receptor 3
						7124	TNF	tumor necrosis factor
						7157	TP53	tumor protein p53
						727	C5	complement component 5
						7297	TYK2	tyrosine kinase 2 (EC:2.7.10.2)
						836	CASP3	caspase 3, apoptosis-related cysteine peptidase (EC:3.4.22.56)
						841	CASP8	caspase 8, apoptosis-related cysteine peptidase (EC:3.4.22.61)
						9021	SOCS3	suppressor of cytokine signaling 3
						9451	EIF2AK3	eukaryotic translation initiation factor 2-alpha kinase 3 (EC:2.7.11.1)
						9641	IKBKE	inhibitor of kappa light polypeptide gene enhancer in B-cells, kinase epsilon (EC:2.7.11.10)
						983	CDK1	cyclin-dependent kinase 1 (EC:2.7.11.23 2.7.11.22)
		hsa05169	Epstein-Barr virus infection - Homo sapiens (human) (46)		46	1432	MAPK14	mitogen-activated protein kinase 14 (EC:2.7.11.24)	yes
						1457	CSNK2A1	casein kinase 2, alpha 1 polypeptide (EC:2.7.11.1)
						207	AKT1	v-akt murine thymoma viral oncogene homolog 1 (EC:2.7.11.1)
						23118	TAB2	TGF-beta activated kinase 1/MAP3K7 binding protein 2
						23586	DDX58	DEAD (Asp-Glu-Ala-Asp) box polypeptide 58 (EC:3.6.4.13)
						26993	AKAP8L	A kinase (PRKA) anchor protein 8-like
						27044	SND1	staphylococcal nuclease and tudor domain containing 1
						27102	EIF2AK1	eukaryotic translation initiation factor 2-alpha kinase 1 (EC:2.7.11.1)
						29110	TBK1	TANK-binding kinase 1 (EC:2.7.11.1)
						2932	GSK3B	glycogen synthase kinase 3 beta (EC:2.7.11.1 2.7.11.26)
						3105	HLA-A	major histocompatibility complex, class I, A
						3106	HLA-B	major histocompatibility complex, class I, B
						3107	HLA-C	major histocompatibility complex, class I, C
						3123	HLA-DRB1	major histocompatibility complex, class II, DR beta 1
						3303	HSPA1A	heat shock 70kDa protein 1A
						3312	HSPA8	heat shock 70kDa protein 8
						3315	HSPB1	heat shock 27kDa protein 1
						3383	ICAM1	intercellular adhesion molecule 1
						3458	IFNG	interferon, gamma
						3586	IL10	interleukin 10
						3587	IL10RA	interleukin 10 receptor, alpha
						3661	IRF3	interferon regulatory factor 3
						3718	JAK3	Janus kinase 3 (EC:2.7.10.2)
						3725	JUN	jun proto-oncogene
						4790	NFKB1	nuclear factor of kappa light polypeptide gene enhancer in B-cells 1
						4791	NFKB2	nuclear factor of kappa light polypeptide gene enhancer in B-cells 2 (p49/p100)
						4792	NFKBIA	nuclear factor of kappa light polypeptide gene enhancer in B-cells inhibitor, alpha
						5599	MAPK8	mitogen-activated protein kinase 8 (EC:2.7.11.24)
						5600	MAPK11	mitogen-activated protein kinase 11 (EC:2.7.11.24)
						5610	EIF2AK2	eukaryotic translation initiation factor 2-alpha kinase 2 (EC:2.7.11.1 2.7.10.2)
						5700	PSMC1	proteasome (prosome, macropain) 26S subunit, ATPase, 1
						5707	PSMD1	proteasome (prosome, macropain) 26S subunit, non-ATPase, 1
						596	BCL2	B-cell CLL/lymphoma 2
						5970	RELA	v-rel avian reticuloendotheliosis viral oncogene homolog A
						5971	RELB	v-rel avian reticuloendotheliosis viral oncogene homolog B
						6774	STAT3	signal transducer and activator of transcription 3 (acute-phase response factor)
						6850	SYK	spleen tyrosine kinase (EC:2.7.10.2)
						7157	TP53	tumor protein p53
						7297	TYK2	tyrosine kinase 2 (EC:2.7.10.2)
						7431	VIM	vimentin
						7514	XPO1	exportin 1
						8737	RIPK1	receptor (TNFRSF)-interacting serine-threonine kinase 1 (EC:2.7.11.1)
						9451	EIF2AK3	eukaryotic translation initiation factor 2-alpha kinase 3 (EC:2.7.11.1)
						952	CD38	CD38 molecule (EC:3.2.2.6 2.4.99.20)
						960	CD44	CD44 molecule (Indian blood group)
						983	CDK1	cyclin-dependent kinase 1 (EC:2.7.11.23 2.7.11.22)
	6.10 Infectious diseases: Parasitic
		hsa05146	Amoebiasis - Homo sapiens (human) (21)	C=106;O=21;E=2.47;R=8.50;rawP=5.19e-14;adjP=2.14e-13	21	2335	FN1	fibronectin 1
						3315	HSPB1	heat shock 27kDa protein 1
						3458	IFNG	interferon, gamma
						3553	IL1B	interleukin 1, beta
						3569	IL6	interleukin 6
						3576	CXCL8	chemokine (C-X-C motif) ligand 8
						3586	IL10	interleukin 10
						3592	IL12A	interleukin 12A
						3593	IL12B	interleukin 12B
						3912	LAMB1	laminin, beta 1
						4583	MUC2	mucin 2, oligomeric mucus/gel-forming
						4790	NFKB1	nuclear factor of kappa light polypeptide gene enhancer in B-cells 1
						4843	NOS2	nitric oxide synthase 2, inducible (EC:1.14.13.39)
						5868	RAB5A	RAB5A, member RAS oncogene family
						5970	RELA	v-rel avian reticuloendotheliosis viral oncogene homolog A
						7097	TLR2	toll-like receptor 2
						7099	TLR4	toll-like receptor 4
						7124	TNF	tumor necrosis factor
						7414	VCL	vinculin
						836	CASP3	caspase 3, apoptosis-related cysteine peptidase (EC:3.4.22.56)
						929	CD14	CD14 molecule
		hsa05144	Malaria - Homo sapiens (human) (21)	C=51;O=21;E=1.19;R=17.67;rawP=2.50e-21;adjP=1.71e-20	21	3039	HBA1	hemoglobin, alpha 1
						3043	HBB	hemoglobin, beta
						3383	ICAM1	intercellular adhesion molecule 1
						3458	IFNG	interferon, gamma
						3553	IL1B	interleukin 1, beta
						3569	IL6	interleukin 6
						3576	CXCL8	chemokine (C-X-C motif) ligand 8
						3586	IL10	interleukin 10
						3592	IL12A	interleukin 12A
						3606	IL18	interleukin 18
						3820	KLRB1	killer cell lectin-like receptor subfamily B, member 1
						5175	PECAM1	platelet/endothelial cell adhesion molecule 1
						6347	CCL2	chemokine (C-C motif) ligand 2
						6382	SDC1	syndecan 1
						6383	SDC2	syndecan 2
						6401	SELE	selectin E
						7097	TLR2	toll-like receptor 2
						7099	TLR4	toll-like receptor 4
						7124	TNF	tumor necrosis factor
						7412	VCAM1	vascular cell adhesion molecule 1
						959	CD40LG	CD40 ligand
		hsa05145	Toxoplasmosis - Homo sapiens (human) (39)	C=132;O=39;E=3.08;R=12.68;rawP=6.24e-32;adjP=1.22e-30	39	1234	CCR5	chemokine (C-C motif) receptor 5 (gene/pseudogene)
						1432	MAPK14	mitogen-activated protein kinase 14 (EC:2.7.11.24)
						207	AKT1	v-akt murine thymoma viral oncogene homolog 1 (EC:2.7.11.1)
						23118	TAB2	TGF-beta activated kinase 1/MAP3K7 binding protein 2
						3123	HLA-DRB1	major histocompatibility complex, class II, DR beta 1
						329	BIRC2	baculoviral IAP repeat containing 2
						330	BIRC3	baculoviral IAP repeat containing 3
						3303	HSPA1A	heat shock 70kDa protein 1A
						331	XIAP	X-linked inhibitor of apoptosis, E3 ubiquitin protein ligase
						3312	HSPA8	heat shock 70kDa protein 8
						3458	IFNG	interferon, gamma
						3586	IL10	interleukin 10
						3587	IL10RA	interleukin 10 receptor, alpha
						3592	IL12A	interleukin 12A
						3593	IL12B	interleukin 12B
						3717	JAK2	Janus kinase 2 (EC:2.7.10.2)
						3912	LAMB1	laminin, beta 1
						3949	LDLR	low density lipoprotein receptor
						4790	NFKB1	nuclear factor of kappa light polypeptide gene enhancer in B-cells 1
						4792	NFKBIA	nuclear factor of kappa light polypeptide gene enhancer in B-cells inhibitor, alpha
						4843	NOS2	nitric oxide synthase 2, inducible (EC:1.14.13.39)
						5594	MAPK1	mitogen-activated protein kinase 1 (EC:2.7.11.24)
						5595	MAPK3	mitogen-activated protein kinase 3 (EC:2.7.11.24)
						5599	MAPK8	mitogen-activated protein kinase 8 (EC:2.7.11.24)
						5600	MAPK11	mitogen-activated protein kinase 11 (EC:2.7.11.24)
						596	BCL2	B-cell CLL/lymphoma 2
						5970	RELA	v-rel avian reticuloendotheliosis viral oncogene homolog A
						598	BCL2L1	BCL2-like 1
						6772	STAT1	signal transducer and activator of transcription 1, 91kDa
						6774	STAT3	signal transducer and activator of transcription 3 (acute-phase response factor)
						7097	TLR2	toll-like receptor 2
						7099	TLR4	toll-like receptor 4
						7124	TNF	tumor necrosis factor
						7297	TYK2	tyrosine kinase 2 (EC:2.7.10.2)
						836	CASP3	caspase 3, apoptosis-related cysteine peptidase (EC:3.4.22.56)
						841	CASP8	caspase 8, apoptosis-related cysteine peptidase (EC:3.4.22.61)
						842	CASP9	caspase 9, apoptosis-related cysteine peptidase (EC:3.4.22.62)
						8651	SOCS1	suppressor of cytokine signaling 1
						959	CD40LG	CD40 ligand
		hsa05140	Leishmaniasis - Homo sapiens (human) (25)	C=72;O=25;E=1.68;R=14.90;rawP=6.17e-23;adjP=5.70e-22	25	1432	MAPK14	mitogen-activated protein kinase 14 (EC:2.7.11.24)
						2214	FCGR3A	Fc fragment of IgG, low affinity IIIa, receptor (CD16a)
						23118	TAB2	TGF-beta activated kinase 1/MAP3K7 binding protein 2
						2353	FOS	FBJ murine osteosarcoma viral oncogene homolog
						3123	HLA-DRB1	major histocompatibility complex, class II, DR beta 1
						3458	IFNG	interferon, gamma
						3553	IL1B	interleukin 1, beta
						3565	IL4	interleukin 4
						3586	IL10	interleukin 10
						3592	IL12A	interleukin 12A
						3593	IL12B	interleukin 12B
						3717	JAK2	Janus kinase 2 (EC:2.7.10.2)
						3725	JUN	jun proto-oncogene
						4790	NFKB1	nuclear factor of kappa light polypeptide gene enhancer in B-cells 1
						4792	NFKBIA	nuclear factor of kappa light polypeptide gene enhancer in B-cells inhibitor, alpha
						4843	NOS2	nitric oxide synthase 2, inducible (EC:1.14.13.39)
						5594	MAPK1	mitogen-activated protein kinase 1 (EC:2.7.11.24)
						5595	MAPK3	mitogen-activated protein kinase 3 (EC:2.7.11.24)
						5600	MAPK11	mitogen-activated protein kinase 11 (EC:2.7.11.24)
						5743	PTGS2	prostaglandin-endoperoxide synthase 2 (prostaglandin G/H synthase and cyclooxygenase) (EC:1.14.99.1)
						5970	RELA	v-rel avian reticuloendotheliosis viral oncogene homolog A
						6772	STAT1	signal transducer and activator of transcription 1, 91kDa
						7097	TLR2	toll-like receptor 2
						7099	TLR4	toll-like receptor 4
						7124	TNF	tumor necrosis factor
		hsa05142	Chagas disease (American trypanosomiasis) - Homo sapiens (human) (37)	C=104;O=37;E=2.42;R=15.27;rawP=9.51e-34;adjP=2.49e-32	37	10333	TLR6	toll-like receptor 6
						1432	MAPK14	mitogen-activated protein kinase 14 (EC:2.7.11.24)
						207	AKT1	v-akt murine thymoma viral oncogene homolog 1 (EC:2.7.11.1)
						2353	FOS	FBJ murine osteosarcoma viral oncogene homolog
						3456	IFNB1	interferon, beta 1, fibroblast
						3458	IFNG	interferon, gamma
						355	FAS	Fas cell surface death receptor
						3553	IL1B	interleukin 1, beta
						3558	IL2	interleukin 2
						356	FASLG	Fas ligand (TNF superfamily, member 6)
						3569	IL6	interleukin 6
						3576	CXCL8	chemokine (C-X-C motif) ligand 8
						3586	IL10	interleukin 10
						3592	IL12A	interleukin 12A
						3593	IL12B	interleukin 12B
						3725	JUN	jun proto-oncogene
						4790	NFKB1	nuclear factor of kappa light polypeptide gene enhancer in B-cells 1
						4792	NFKBIA	nuclear factor of kappa light polypeptide gene enhancer in B-cells inhibitor, alpha
						4843	NOS2	nitric oxide synthase 2, inducible (EC:1.14.13.39)
						5054	SERPINE1	serpin peptidase inhibitor, clade E (nexin, plasminogen activator inhibitor type 1), member 1
						5520	PPP2R2A	protein phosphatase 2, regulatory subunit B, alpha (EC:3.1.3.16)
						5594	MAPK1	mitogen-activated protein kinase 1 (EC:2.7.11.24)
						5595	MAPK3	mitogen-activated protein kinase 3 (EC:2.7.11.24)
						5599	MAPK8	mitogen-activated protein kinase 8 (EC:2.7.11.24)
						5600	MAPK11	mitogen-activated protein kinase 11 (EC:2.7.11.24)
						5970	RELA	v-rel avian reticuloendotheliosis viral oncogene homolog A
						6347	CCL2	chemokine (C-C motif) ligand 2
						6348	CCL3	chemokine (C-C motif) ligand 3
						6352	CCL5	chemokine (C-C motif) ligand 5
						7097	TLR2	toll-like receptor 2
						7099	TLR4	toll-like receptor 4
						712	C1QA	complement component 1, q subcomponent, A chain
						7124	TNF	tumor necrosis factor
						713	C1QB	complement component 1, q subcomponent, B chain
						811	CALR	calreticulin
						841	CASP8	caspase 8, apoptosis-related cysteine peptidase (EC:3.4.22.61)
						917	CD3G	CD3g molecule, gamma (CD3-TCR complex)
		hsa05143	African trypanosomiasis - Homo sapiens (human) (17)	C=35;O=17;E=0.82;R=20.84;rawP=4.72e-19;adjP=2.74e-18	17	3039	HBA1	hemoglobin, alpha 1
						3043	HBB	hemoglobin, beta
						335	APOA1	apolipoprotein A-I
						3383	ICAM1	intercellular adhesion molecule 1
						3458	IFNG	interferon, gamma
						355	FAS	Fas cell surface death receptor
						3553	IL1B	interleukin 1, beta
						356	FASLG	Fas ligand (TNF superfamily, member 6)
						3569	IL6	interleukin 6
						3586	IL10	interleukin 10
						3592	IL12A	interleukin 12A
						3593	IL12B	interleukin 12B
						3606	IL18	interleukin 18
						3620	IDO1	indoleamine 2,3-dioxygenase 1 (EC:1.13.11.52)
						6401	SELE	selectin E
						7124	TNF	tumor necrosis factor
						7412	VCAM1	vascular cell adhesion molecule 1
