# Supplementary material for: DenHunt - A Comprehensive Database of the Intricate Network of Dengue-Human Interactions
Source: PLoS Negl Trop Dis. 2016 Sep 12;10(9):e0004965. doi: 10.1371/journal.pntd.0004965 (PMC5019383; doi:10.1371/journal.pntd.0004965)
Supplement: S7 Dataset — This file contains the list of dengue virus interacting human proteins that are also involved in infectious and non-infectious diseases. (XLSX) [file pntd.0004965.s010.xlsx]

## Sheet: Readme
		S7 Dataset:	Dengue virus interacting human proteins involved in both infectious and non-infectious diseases. This file contains the list of dengue virus interacting human proteins that are also involved in infectious and non-infectious diseases.
		Entrez Gene id	The Human gene Entrez gene id
		Gene Symbol	The Human gene Official symbol
		Non infectious diseases	The Non infectious diseases the human protein belongs to.
		Infectious diseases	The Infectious diseases the human protein belongs to.

## Sheet: humn-infect-noninfect
Entrez Gene id	Gene Symbol	Non infectious diseases associated with the human protein	Infectious diseases associated with the human protein
5594	MAPK1	Acute myeloid leukemia, Bladder cancer, Endometrial cancer, Central carbon metabolism in cancer, Chronic myeloid leukemia, Choline metabolism in cancer, Type II diabetes mellitus, Prion diseases, Pancreatic cancer, Renal cell carcinoma, Alzheimer's disease, Colorectal cancer, Prostate cancer, Alcoholism, MicroRNAs in cancer, Proteoglycans in cancer, Melanoma, Non-small cell lung cancer, Viral car…	Salmonella infection, Shigellosis, Pertussis, Tuberculosis, Influenza A, Hepatitis B, Hepatitis C, Toxoplasmosis, Leishmaniasis, Chagas disease (American trypanosomiasis)
5595	MAPK3	Acute myeloid leukemia, Bladder cancer, Endometrial cancer, Central carbon metabolism in cancer, Chronic myeloid leukemia, Choline metabolism in cancer, Type II diabetes mellitus, Prion diseases, Pancreatic cancer, Renal cell carcinoma, Alzheimer's disease, Colorectal cancer, Prostate cancer, Alcoholism, Proteoglycans in cancer, Melanoma, Non-small cell lung cancer, Viral carcinogenesis, Glioma, …	Salmonella infection, Shigellosis, Pertussis, Tuberculosis, Influenza A, Hepatitis B, Hepatitis C, Toxoplasmosis, Leishmaniasis, Chagas disease (American trypanosomiasis)
7157	TP53	Bladder cancer, Endometrial cancer, Central carbon metabolism in cancer, Chronic myeloid leukemia, Pancreatic cancer, Amyotrophic lateral sclerosis (ALS), Colorectal cancer, Prostate cancer, Small cell lung cancer, Huntington's disease, Transcriptional misregulation in cancer, MicroRNAs in cancer, Proteoglycans in cancer, Basal cell carcinoma, Melanoma, Non-small cell lung cancer, Viral carcinoge…	HTLV-I infection, Measles, Hepatitis B, Hepatitis C, Herpes simplex infection, Epstein-Barr virus infection
207	AKT1	Acute myeloid leukemia, Endometrial cancer, Central carbon metabolism in cancer, Chronic myeloid leukemia, Choline metabolism in cancer, Pancreatic cancer, Renal cell carcinoma, Insulin resistance, Colorectal cancer, Prostate cancer, Small cell lung cancer, Non-alcoholic fatty liver disease (NAFLD), Proteoglycans in cancer, Melanoma, Non-small cell lung cancer, Glioma, Pathways in cancer	Tuberculosis, HTLV-I infection, Measles, Influenza A, Hepatitis B, Hepatitis C, Epstein-Barr virus infection, Toxoplasmosis, Chagas disease (American trypanosomiasis)
7124	TNF	Graft-versus-host disease, Type II diabetes mellitus, Type I diabetes mellitus, Allograft rejection, Amyotrophic lateral sclerosis (ALS), Alzheimer's disease, Insulin resistance, Inflammatory bowel disease (IBD), Non-alcoholic fatty liver disease (NAFLD), Systemic lupus erythematosus, Rheumatoid arthritis, Proteoglycans in cancer, Asthma, Dilated cardiomyopathy, Hypertrophic cardiomyopathy (HCM)	Pertussis, Legionellosis, Tuberculosis, HTLV-I infection, Influenza A, Hepatitis B, Hepatitis C, Herpes simplex infection, Amoebiasis, Malaria, Toxoplasmosis, Leishmaniasis, Chagas disease (American trypanosomiasis), African trypanosomiasis
4790	NFKB1	Acute myeloid leukemia, Chronic myeloid leukemia, Pancreatic cancer, Insulin resistance, Prostate cancer, Small cell lung cancer, Inflammatory bowel disease (IBD), Transcriptional misregulation in cancer, Non-alcoholic fatty liver disease (NAFLD), MicroRNAs in cancer, Cocaine addiction, Viral carcinogenesis, Pathways in cancer	Epithelial cell signaling in Helicobacter pylori infection, Salmonella infection, Shigellosis, Pertussis, Legionellosis, Tuberculosis, HTLV-I infection, Measles, Influenza A, Hepatitis B, Hepatitis C, Herpes simplex infection, Epstein-Barr virus infection, Amoebiasis, Toxoplasmosis, Leishmaniasis, Chagas disease (American trypanosomiasis)
5970	RELA	Acute myeloid leukemia, Chronic myeloid leukemia, Pancreatic cancer, Insulin resistance, Prostate cancer, Small cell lung cancer, Inflammatory bowel disease (IBD), Transcriptional misregulation in cancer, Non-alcoholic fatty liver disease (NAFLD), Cocaine addiction, Viral carcinogenesis, Pathways in cancer	Epithelial cell signaling in Helicobacter pylori infection, Salmonella infection, Shigellosis, Pertussis, Legionellosis, Tuberculosis, HTLV-I infection, Measles, Influenza A, Hepatitis B, Hepatitis C, Herpes simplex infection, Epstein-Barr virus infection, Amoebiasis, Toxoplasmosis, Leishmaniasis, Chagas disease (American trypanosomiasis)
842	CASP9	Endometrial cancer, Pancreatic cancer, Amyotrophic lateral sclerosis (ALS), Viral myocarditis, Alzheimer's disease, Colorectal cancer, Prostate cancer, Small cell lung cancer, Huntington's disease, Non-small cell lung cancer, Pathways in cancer, Parkinson's disease	Legionellosis, Tuberculosis, Influenza A, Hepatitis B, Toxoplasmosis
836	CASP3	Amyotrophic lateral sclerosis (ALS), Viral myocarditis, Alzheimer's disease, Colorectal cancer, Huntington's disease, Non-alcoholic fatty liver disease (NAFLD), MicroRNAs in cancer, Proteoglycans in cancer, Viral carcinogenesis, Pathways in cancer, Parkinson's disease	Epithelial cell signaling in Helicobacter pylori infection, Pertussis, Legionellosis, Tuberculosis, Hepatitis B, Herpes simplex infection, Amoebiasis, Toxoplasmosis
3725	JUN	Choline metabolism in cancer, Renal cell carcinoma, Colorectal cancer, Inflammatory bowel disease (IBD), Non-alcoholic fatty liver disease (NAFLD), Rheumatoid arthritis, Cocaine addiction, Amphetamine addiction, Viral carcinogenesis, Pathways in cancer	Epithelial cell signaling in Helicobacter pylori infection, Salmonella infection, Pertussis, HTLV-I infection, Influenza A, Hepatitis B, Herpes simplex infection, Epstein-Barr virus infection, Leishmaniasis, Chagas disease (American trypanosomiasis)
5879	RAC1	Choline metabolism in cancer, Pancreatic cancer, Renal cell carcinoma, Amyotrophic lateral sclerosis (ALS), Viral myocarditis, Colorectal cancer, Non-alcoholic fatty liver disease (NAFLD), Proteoglycans in cancer, Viral carcinogenesis, Pathways in cancer	Epithelial cell signaling in Helicobacter pylori infection, Salmonella infection, Shigellosis, Bacterial invasion of epithelial cells
3123	HLA-DRB1	Graft-versus-host disease, Autoimmune thyroid disease, Type I diabetes mellitus, Allograft rejection, Viral myocarditis, Inflammatory bowel disease (IBD), Systemic lupus erythematosus, Rheumatoid arthritis, Asthma	Staphylococcus aureus infection, Tuberculosis, HTLV-I infection, Influenza A, Herpes simplex infection, Epstein-Barr virus infection, Toxoplasmosis, Leishmaniasis
3569	IL6	Graft-versus-host disease, Prion diseases, Insulin resistance, Inflammatory bowel disease (IBD), Transcriptional misregulation in cancer, Non-alcoholic fatty liver disease (NAFLD), Rheumatoid arthritis, Pathways in cancer, Hypertrophic cardiomyopathy (HCM)	Salmonella infection, Pertussis, Legionellosis, Tuberculosis, HTLV-I infection, Measles, Influenza A, Hepatitis B, Herpes simplex infection, Amoebiasis, Malaria, Chagas disease (American trypanosomiasis), African trypanosomiasis
1499	CTNNB1	Endometrial cancer, Colorectal cancer, Prostate cancer, Proteoglycans in cancer, Basal cell carcinoma, Thyroid cancer, Pathways in cancer, Arrhythmogenic right ventricular cardiomyopathy (ARVC)	Pathogenic Escherichia coli infection, Bacterial invasion of epithelial cells, HTLV-I infection
2932	GSK3B	Endometrial cancer, Alzheimer's disease, Insulin resistance, Colorectal cancer, Prostate cancer, Non-alcoholic fatty liver disease (NAFLD), Basal cell carcinoma, Pathways in cancer	HTLV-I infection, Measles, Influenza A, Hepatitis C, Epstein-Barr virus infection
355	FAS	Graft-versus-host disease, Autoimmune thyroid disease, Type I diabetes mellitus, Allograft rejection, Alzheimer's disease, Non-alcoholic fatty liver disease (NAFLD), Proteoglycans in cancer, Pathways in cancer	Measles, Influenza A, Hepatitis B, Herpes simplex infection, Chagas disease (American trypanosomiasis), African trypanosomiasis
6774	STAT3	Acute myeloid leukemia, Pancreatic cancer, Insulin resistance, Inflammatory bowel disease (IBD), MicroRNAs in cancer, Proteoglycans in cancer, Viral carcinogenesis, Pathways in cancer	Measles, Hepatitis B, Hepatitis C, Epstein-Barr virus infection, Toxoplasmosis
3553	IL1B	Graft-versus-host disease, Prion diseases, Type I diabetes mellitus, Alzheimer's disease, Inflammatory bowel disease (IBD), Non-alcoholic fatty liver disease (NAFLD), Rheumatoid arthritis	Salmonella infection, Pertussis, Legionellosis, Tuberculosis, Measles, Influenza A, Herpes simplex infection, Amoebiasis, Malaria, Leishmaniasis, Chagas disease (American trypanosomiasis), African trypanosomiasis
356	FASLG	Graft-versus-host disease, Autoimmune thyroid disease, Type I diabetes mellitus, Allograft rejection, Non-alcoholic fatty liver disease (NAFLD), Proteoglycans in cancer, Pathways in cancer	Measles, Influenza A, Hepatitis B, Herpes simplex infection, Chagas disease (American trypanosomiasis), African trypanosomiasis
5599	MAPK8	Choline metabolism in cancer, Type II diabetes mellitus, Pancreatic cancer, Insulin resistance, Colorectal cancer, Non-alcoholic fatty liver disease (NAFLD), Pathways in cancer	Epithelial cell signaling in Helicobacter pylori infection, Salmonella infection, Shigellosis, Pertussis, Tuberculosis, HTLV-I infection, Influenza A, Hepatitis B, Hepatitis C, Herpes simplex infection, Epstein-Barr virus infection, Toxoplasmosis, Chagas disease (American trypanosomiasis)
581	BAX	Prion diseases, Amyotrophic lateral sclerosis (ALS), Colorectal cancer, Huntington's disease, Non-alcoholic fatty liver disease (NAFLD), Viral carcinogenesis, Pathways in cancer	Tuberculosis, HTLV-I infection, Hepatitis B
3105	HLA-A	Graft-versus-host disease, Autoimmune thyroid disease, Type I diabetes mellitus, Allograft rejection, Viral myocarditis, Viral carcinogenesis	HTLV-I infection, Herpes simplex infection, Epstein-Barr virus infection
3106	HLA-B	Graft-versus-host disease, Autoimmune thyroid disease, Type I diabetes mellitus, Allograft rejection, Viral myocarditis, Viral carcinogenesis	HTLV-I infection, Herpes simplex infection, Epstein-Barr virus infection
3107	HLA-C	Graft-versus-host disease, Autoimmune thyroid disease, Type I diabetes mellitus, Allograft rejection, Viral myocarditis, Viral carcinogenesis	HTLV-I infection, Herpes simplex infection, Epstein-Barr virus infection
3458	IFNG	Graft-versus-host disease, Type I diabetes mellitus, Allograft rejection, Inflammatory bowel disease (IBD), Systemic lupus erythematosus, Rheumatoid arthritis	Salmonella infection, Tuberculosis, Measles, Influenza A, Herpes simplex infection, Epstein-Barr virus infection, Amoebiasis, Malaria, Toxoplasmosis, Leishmaniasis, Chagas disease (American trypanosomiasis), African trypanosomiasis
468	ATF4	Prostate cancer, Alcoholism, Non-alcoholic fatty liver disease (NAFLD), Cocaine addiction, Amphetamine addiction, Viral carcinogenesis	HTLV-I infection, Hepatitis B
4792	NFKBIA	Chronic myeloid leukemia, Insulin resistance, Prostate cancer, Small cell lung cancer, Viral carcinogenesis, Pathways in cancer	Epithelial cell signaling in Helicobacter pylori infection, Shigellosis, Legionellosis, HTLV-I infection, Measles, Influenza A, Hepatitis B, Hepatitis C, Herpes simplex infection, Epstein-Barr virus infection, Toxoplasmosis, Leishmaniasis, Chagas disease (American trypanosomiasis)
596	BCL2	Amyotrophic lateral sclerosis (ALS), Colorectal cancer, Prostate cancer, Small cell lung cancer, MicroRNAs in cancer, Pathways in cancer	Tuberculosis, Hepatitis B, Epstein-Barr virus infection, Toxoplasmosis
598	BCL2L1	Chronic myeloid leukemia, Pancreatic cancer, Amyotrophic lateral sclerosis (ALS), Small cell lung cancer, Transcriptional misregulation in cancer, Pathways in cancer	HTLV-I infection, Toxoplasmosis
841	CASP8	Viral myocarditis, Alzheimer's disease, Huntington's disease, Non-alcoholic fatty liver disease (NAFLD), Viral carcinogenesis, Pathways in cancer	Legionellosis, Tuberculosis, Hepatitis B, Herpes simplex infection, Toxoplasmosis, Chagas disease (American trypanosomiasis)
959	CD40LG	Autoimmune thyroid disease, Allograft rejection, Viral myocarditis, Systemic lupus erythematosus, Asthma, Primary immunodeficiency	Malaria, Toxoplasmosis
998	CDC42	Pancreatic cancer, Renal cell carcinoma, Non-alcoholic fatty liver disease (NAFLD), Proteoglycans in cancer, Viral carcinogenesis, Pathways in cancer	Epithelial cell signaling in Helicobacter pylori infection, Pathogenic Escherichia coli infection, Salmonella infection, Shigellosis, Bacterial invasion of epithelial cells
2353	FOS	Choline metabolism in cancer, Colorectal cancer, Rheumatoid arthritis, Amphetamine addiction, Pathways in cancer	Salmonella infection, Pertussis, HTLV-I infection, Hepatitis B, Herpes simplex infection, Leishmaniasis, Chagas disease (American trypanosomiasis)
3558	IL2	Graft-versus-host disease, Autoimmune thyroid disease, Type I diabetes mellitus, Allograft rejection, Inflammatory bowel disease (IBD)	HTLV-I infection, Measles, Chagas disease (American trypanosomiasis)
3576	CXCL8	Bladder cancer, Transcriptional misregulation in cancer, Non-alcoholic fatty liver disease (NAFLD), Rheumatoid arthritis, Pathways in cancer	Epithelial cell signaling in Helicobacter pylori infection, Salmonella infection, Shigellosis, Pertussis, Legionellosis, Influenza A, Hepatitis B, Hepatitis C, Amoebiasis, Malaria, Chagas disease (American trypanosomiasis)
3586	IL10	Autoimmune thyroid disease, Allograft rejection, Inflammatory bowel disease (IBD), Systemic lupus erythematosus, Asthma	Pertussis, Staphylococcus aureus infection, Tuberculosis, Epstein-Barr virus infection, Amoebiasis, Malaria, Toxoplasmosis, Leishmaniasis, Chagas disease (American trypanosomiasis), African trypanosomiasis
4318	MMP9	Bladder cancer, Transcriptional misregulation in cancer, MicroRNAs in cancer, Proteoglycans in cancer, Pathways in cancer	Hepatitis B
60	ACTB	Viral myocarditis, Proteoglycans in cancer, Dilated cardiomyopathy, Hypertrophic cardiomyopathy (HCM), Arrhythmogenic right ventricular cardiomyopathy (ARVC)	Vibrio cholerae infection, Pathogenic Escherichia coli infection, Salmonella infection, Shigellosis, Bacterial invasion of epithelial cells, Influenza A
71	ACTG1	Viral myocarditis, Proteoglycans in cancer, Dilated cardiomyopathy, Hypertrophic cardiomyopathy (HCM), Arrhythmogenic right ventricular cardiomyopathy (ARVC)	Vibrio cholerae infection, Pathogenic Escherichia coli infection, Salmonella infection, Shigellosis, Bacterial invasion of epithelial cells, Influenza A
999	CDH1	Bladder cancer, Endometrial cancer, Melanoma, Thyroid cancer, Pathways in cancer	Pathogenic Escherichia coli infection, Bacterial invasion of epithelial cells
3565	IL4	Autoimmune thyroid disease, Allograft rejection, Inflammatory bowel disease (IBD), Asthma	Measles, Leishmaniasis
3593	IL12B	Type I diabetes mellitus, Allograft rejection, Inflammatory bowel disease (IBD), Proteoglycans in cancer	Pertussis, Legionellosis, Tuberculosis, Measles, Influenza A, Herpes simplex infection, Amoebiasis, Toxoplasmosis, Leishmaniasis, Chagas disease (American trypanosomiasis), African trypanosomiasis
5743	PTGS2	Small cell lung cancer, MicroRNAs in cancer, Chemical carcinogenesis, Pathways in cancer	Leishmaniasis
6513	SLC2A1	Central carbon metabolism in cancer, Renal cell carcinoma, Insulin resistance, Pathways in cancer	HTLV-I infection
2335	FN1	Small cell lung cancer, Proteoglycans in cancer, Pathways in cancer	Bacterial invasion of epithelial cells, Amoebiasis
23624	CBLC	Chronic myeloid leukemia, Proteoglycans in cancer, Pathways in cancer	Bacterial invasion of epithelial cells
330	BIRC3	Small cell lung cancer, Transcriptional misregulation in cancer, Pathways in cancer	Toxoplasmosis
3592	IL12A	Type I diabetes mellitus, Allograft rejection, Inflammatory bowel disease (IBD)	Pertussis, Legionellosis, Tuberculosis, Measles, Influenza A, Herpes simplex infection, Amoebiasis, Malaria, Toxoplasmosis, Leishmaniasis, Chagas disease (American trypanosomiasis), African trypanosomiasis
5371	PML	Acute myeloid leukemia, Transcriptional misregulation in cancer, Pathways in cancer	Influenza A, Herpes simplex infection
6093	ROCK1	MicroRNAs in cancer, Proteoglycans in cancer, Pathways in cancer	Pathogenic Escherichia coli infection, Salmonella infection, Shigellosis
6714	SRC	Bladder cancer, Proteoglycans in cancer, Viral carcinogenesis	Epithelial cell signaling in Helicobacter pylori infection, Shigellosis, Tuberculosis, Bacterial invasion of epithelial cells, Hepatitis B
6772	STAT1	Pancreatic cancer, Inflammatory bowel disease (IBD), Pathways in cancer	Tuberculosis, Measles, Influenza A, Hepatitis B, Hepatitis C, Herpes simplex infection, Toxoplasmosis, Leishmaniasis
7097	TLR2	Inflammatory bowel disease (IBD), Rheumatoid arthritis, Proteoglycans in cancer	Legionellosis, Tuberculosis, Measles, Hepatitis B, Herpes simplex infection, Amoebiasis, Malaria, Toxoplasmosis, Leishmaniasis, Chagas disease (American trypanosomiasis)
7099	TLR4	Inflammatory bowel disease (IBD), Rheumatoid arthritis, Proteoglycans in cancer	Pathogenic Escherichia coli infection, Salmonella infection, Pertussis, Legionellosis, Tuberculosis, Measles, Influenza A, Hepatitis B, Amoebiasis, Malaria, Toxoplasmosis, Leishmaniasis, Chagas disease (American trypanosomiasis)
7419	VDAC3	Huntington's disease, Viral carcinogenesis, Parkinson's disease	HTLV-I infection, Hepatitis B
816	CAMK2B	Proteoglycans in cancer, Amphetamine addiction, Glioma	Tuberculosis
867	CBL	Chronic myeloid leukemia, Proteoglycans in cancer, Pathways in cancer	Bacterial invasion of epithelial cells
868	CBLB	Chronic myeloid leukemia, Proteoglycans in cancer, Pathways in cancer	Bacterial invasion of epithelial cells, Measles
9021	SOCS3	Type II diabetes mellitus, Insulin resistance, Non-alcoholic fatty liver disease (NAFLD)	Influenza A, Hepatitis C, Herpes simplex infection
1432	MAPK14	Amyotrophic lateral sclerosis (ALS), Proteoglycans in cancer	Epithelial cell signaling in Helicobacter pylori infection, Salmonella infection, Shigellosis, Pertussis, Tuberculosis, Influenza A, Hepatitis C, Epstein-Barr virus infection, Toxoplasmosis, Leishmaniasis, Chagas disease (American trypanosomiasis)
1839	HBEGF	Bladder cancer, Proteoglycans in cancer	Epithelial cell signaling in Helicobacter pylori infection
2534	FYN	Prion diseases, Viral myocarditis	Pathogenic Escherichia coli infection, Measles
2549	GAB1	Renal cell carcinoma, Proteoglycans in cancer	Bacterial invasion of epithelial cells
292	SLC25A5	Huntington's disease, Parkinson's disease	HTLV-I infection
293	SLC25A6	Huntington's disease, Parkinson's disease	HTLV-I infection, Influenza A
3190	HNRNPK	MicroRNAs in cancer, Viral carcinogenesis	Herpes simplex infection
329	BIRC2	Small cell lung cancer, Pathways in cancer	Toxoplasmosis
331	XIAP	Small cell lung cancer, Pathways in cancer	HTLV-I infection, Toxoplasmosis
332	BIRC5	Colorectal cancer, Pathways in cancer	Hepatitis B
3383	ICAM1	Viral myocarditis, Rheumatoid arthritis	Staphylococcus aureus infection, HTLV-I infection, Influenza A, Epstein-Barr virus infection, Malaria, African trypanosomiasis
3606	IL18	Inflammatory bowel disease (IBD), Rheumatoid arthritis	Salmonella infection, Legionellosis, Tuberculosis, Influenza A, Malaria, African trypanosomiasis
3718	JAK3	Viral carcinogenesis, Primary immunodeficiency	HTLV-I infection, Measles, Epstein-Barr virus infection
3912	LAMB1	Small cell lung cancer, Pathways in cancer	Amoebiasis, Toxoplasmosis
4791	NFKB2	Viral carcinogenesis, Pathways in cancer	Legionellosis, HTLV-I infection, Epstein-Barr virus infection
4843	NOS2	Small cell lung cancer, Pathways in cancer	Salmonella infection, Pertussis, Tuberculosis, Amoebiasis, Toxoplasmosis, Leishmaniasis, Chagas disease (American trypanosomiasis)
5600	MAPK11	Amyotrophic lateral sclerosis (ALS), Proteoglycans in cancer	Epithelial cell signaling in Helicobacter pylori infection, Salmonella infection, Shigellosis, Pertussis, Tuberculosis, Influenza A, Hepatitis C, Epstein-Barr virus infection, Toxoplasmosis, Leishmaniasis, Chagas disease (American trypanosomiasis)
6352	CCL5	Prion diseases, Rheumatoid arthritis	Epithelial cell signaling in Helicobacter pylori infection, Influenza A, Herpes simplex infection, Chagas disease (American trypanosomiasis)
712	C1QA	Prion diseases, Systemic lupus erythematosus	Pertussis, Staphylococcus aureus infection, Chagas disease (American trypanosomiasis)
713	C1QB	Prion diseases, Systemic lupus erythematosus	Pertussis, Staphylococcus aureus infection, Chagas disease (American trypanosomiasis)
727	C5	Prion diseases, Systemic lupus erythematosus	Pertussis, Staphylococcus aureus infection, Herpes simplex infection
857	CAV1	Viral myocarditis, Proteoglycans in cancer	Bacterial invasion of epithelial cells
8651	SOCS1	Type II diabetes mellitus, MicroRNAs in cancer	Toxoplasmosis
9063	PIAS2	Small cell lung cancer, Pathways in cancer	Hepatitis C
9114	ATP6V0D1	Rheumatoid arthritis, Viral carcinogenesis	Vibrio cholerae infection, Epithelial cell signaling in Helicobacter pylori infection, Tuberculosis
9451	EIF2AK3	Alzheimer's disease, Non-alcoholic fatty liver disease (NAFLD)	Measles, Influenza A, Hepatitis C, Herpes simplex infection, Epstein-Barr virus infection
960	CD44	MicroRNAs in cancer, Proteoglycans in cancer	Shigellosis, Epstein-Barr virus infection
10163	WASF2	Choline metabolism in cancer	Salmonella infection, Shigellosis, Bacterial invasion of epithelial cells
10379	IRF9	Viral carcinogenesis	Measles, Influenza A, Hepatitis C, Herpes simplex infection
1051	CEBPB	Transcriptional misregulation in cancer	Tuberculosis
1111	CHEK1	Viral carcinogenesis	HTLV-I infection
1212	CLTB	Huntington's disease	Bacterial invasion of epithelial cells
1213	CLTC	Huntington's disease	Bacterial invasion of epithelial cells
1234	CCR5	Viral carcinogenesis	Toxoplasmosis
127124	ATP6V1G3	Rheumatoid arthritis	Vibrio cholerae infection, Epithelial cell signaling in Helicobacter pylori infection
1616	DAXX	Amyotrophic lateral sclerosis (ALS)	Herpes simplex infection
1654	DDX3X	Viral carcinogenesis	Hepatitis B
1958	EGR1	Prion diseases	HTLV-I infection
1965	EIF2S1	Non-alcoholic fatty liver disease (NAFLD)	Measles, Influenza A, Hepatitis C, Herpes simplex infection
2214	FCGR3A	Systemic lupus erythematosus	Staphylococcus aureus infection, Tuberculosis, Leishmaniasis
2316	FLNA	Proteoglycans in cancer	Salmonella infection
245973	ATP6V1C2	Rheumatoid arthritis	Vibrio cholerae infection, Epithelial cell signaling in Helicobacter pylori infection
27044	SND1	Viral carcinogenesis	Epstein-Barr virus infection
27113	BBC3	Huntington's disease	Measles
3303	HSPA1A	Prion diseases	Legionellosis, Measles, Influenza A, Epstein-Barr virus infection, Toxoplasmosis
3329	HSPD1	Type I diabetes mellitus	Legionellosis, Tuberculosis
3439	IFNA1	Autoimmune thyroid disease	Tuberculosis, Measles, Influenza A, Hepatitis B, Hepatitis C, Herpes simplex infection
3440	IFNA2	Autoimmune thyroid disease	Tuberculosis, Measles, Influenza A, Hepatitis B, Hepatitis C, Herpes simplex infection
3661	IRF3	Viral carcinogenesis	Pertussis, Measles, Influenza A, Hepatitis B, Hepatitis C, Herpes simplex infection, Epstein-Barr virus infection
3665	IRF7	Viral carcinogenesis	Measles, Influenza A, Hepatitis B, Hepatitis C, Herpes simplex infection
3932	LCK	Primary immunodeficiency	HTLV-I infection
4627	MYH9	Viral myocarditis	Salmonella infection
51606	ATP6V1H	Rheumatoid arthritis	Vibrio cholerae infection, Epithelial cell signaling in Helicobacter pylori infection, Tuberculosis
525	ATP6V1B1	Rheumatoid arthritis	Vibrio cholerae infection, Epithelial cell signaling in Helicobacter pylori infection
526	ATP6V1B2	Rheumatoid arthritis	Vibrio cholerae infection, Epithelial cell signaling in Helicobacter pylori infection
527	ATP6V0C	Rheumatoid arthritis	Vibrio cholerae infection, Epithelial cell signaling in Helicobacter pylori infection, Tuberculosis
533	ATP6V0B	Rheumatoid arthritis	Vibrio cholerae infection, Epithelial cell signaling in Helicobacter pylori infection, Tuberculosis
534	ATP6V1G2	Rheumatoid arthritis	Vibrio cholerae infection, Epithelial cell signaling in Helicobacter pylori infection
535	ATP6V0A1	Rheumatoid arthritis	Vibrio cholerae infection, Epithelial cell signaling in Helicobacter pylori infection, Tuberculosis
537	ATP6AP1	Rheumatoid arthritis	Vibrio cholerae infection, Epithelial cell signaling in Helicobacter pylori infection, Tuberculosis, Hepatitis B
5610	EIF2AK2	Viral carcinogenesis	Measles, Influenza A, Hepatitis C, Herpes simplex infection, Epstein-Barr virus infection
5700	PSMC1	Viral carcinogenesis	Epstein-Barr virus infection
5868	RAB5A	Amyotrophic lateral sclerosis (ALS)	Tuberculosis, Amoebiasis
6347	CCL2	Rheumatoid arthritis	Influenza A, Herpes simplex infection, Malaria, Chagas disease (American trypanosomiasis)
6348	CCL3	Rheumatoid arthritis	Salmonella infection, Chagas disease (American trypanosomiasis)
6382	SDC1	Proteoglycans in cancer	Malaria
6383	SDC2	Proteoglycans in cancer	Malaria
6850	SYK	Viral carcinogenesis	Tuberculosis, Epstein-Barr virus infection
6890	TAP1	Primary immunodeficiency	Herpes simplex infection
716	C1S	Systemic lupus erythematosus	Pertussis, Staphylococcus aureus infection
720	C4A	Systemic lupus erythematosus	Pertussis, Staphylococcus aureus infection
721	C4B	Systemic lupus erythematosus	Pertussis, Staphylococcus aureus infection
7431	VIM	MicroRNAs in cancer	Epstein-Barr virus infection
7494	XBP1	Non-alcoholic fatty liver disease (NAFLD)	HTLV-I infection
79784	MYH14	Viral myocarditis	Salmonella infection
834	CASP1	Amyotrophic lateral sclerosis (ALS)	Salmonella infection, Pertussis, Legionellosis, Influenza A
8850	KAT2B	Viral carcinogenesis	HTLV-I infection
8992	ATP6V0E1	Rheumatoid arthritis	Vibrio cholerae infection, Epithelial cell signaling in Helicobacter pylori infection
929	CD14	Transcriptional misregulation in cancer	Pathogenic Escherichia coli infection, Salmonella infection, Pertussis, Legionellosis, Tuberculosis, Amoebiasis
983	CDK1	Viral carcinogenesis	Herpes simplex infection, Epstein-Barr virus infection
991	CDC20	Viral carcinogenesis	HTLV-I infection
