# Supplementary material for: DenHunt - A Comprehensive Database of the Intricate Network of Dengue-Human Interactions
Source: PLoS Negl Trop Dis. 2016 Sep 12;10(9):e0004965. doi: 10.1371/journal.pntd.0004965 (PMC5019383; doi:10.1371/journal.pntd.0004965)
Supplement: S9 Dataset — This file contains the list of dengue virus interacting human proteins that have been found to be essential for dengue viral replication along with known FDA approved drugs against them. (XLSX) [file pntd.0004965.s012.xlsx]

## Sheet: Readme
		S9 Dataset:	List of DVHFs and their FDA approved drugs. This file contains the list of dengue virus interacting human proteins that have been found to be essential for dengue viral replication along with known FDA approved drugs against them
		Gene symbol
		Gene id
		Drugs Bank Drug ids
		Type of interaction
		Non infectious diseases associated with the protein
		Infectious diseases associated with the protein

## Sheet: DVHFs-and-drugs
Gene symbol	Gene id	Drugs Bank Drug ids	Type of interaction	Non infectious diseases associated with the protein	Infectious diseases associated with the protein
ATP6V1B2	526	DB05260	indirect	Rheumatoid arthritis	Vibrio cholerae infection, Epithelial cell signaling in Helicobacter pylori infection
AVPR1B	553	DB00035	indirect	-	-
CAMLG	819	DB00091	direct	-	-
CCR5	1234	DB04835	indirect, differentially expressed	Viral carcinogenesis	Toxoplasmosis
FASN	2194	DB01034	direct, indirect, differentially expressed	-	-
GANAB	23193	DB00491	indirect, differentially expressed	-	-
IL6	3569	DB09036	direct, indirect	Graft-versus-host disease, Prion diseases, Insulin resistance, Inflammatory bowel disease (IBD), Transcriptional misregulation in cancer, Non-alcoholic fatty liver disease (NAFLD), Rheumatoid arthritis, Pathways in cancer, Hypertrophic cardiomyopathy (HCM)	Salmonella infection, Pertussis, Legionellosis, Tuberculosis, HTLV-I infection, Measles, Influenza A, Hepatitis B, Herpes simplex infection, Amoebiasis, Malaria, Chagas disease (American trypanosomiasis), African trypanosomiasis
JUN	3725	DB01169	direct, indirect, differentially expressed	Choline metabolism in cancer, Renal cell carcinoma, Colorectal cancer, Inflammatory bowel disease (IBD), Non-alcoholic fatty liver disease (NAFLD), Rheumatoid arthritis, Cocaine addiction, Amphetamine addiction, Viral carcinogenesis, Pathways in cancer	Epithelial cell signaling in Helicobacter pylori infection, Salmonella infection, Pertussis, HTLV-I infection, Influenza A, Hepatitis B, Herpes simplex infection, Epstein-Barr virus infection, Leishmaniasis, Chagas disease (American trypanosomiasis)
M6PR	4074	DB01272	indirect	-	-
MAPK11	5600	DB08896	indirect, differentially expressed	Amyotrophic lateral sclerosis (ALS), Proteoglycans in cancer	Epithelial cell signaling in Helicobacter pylori infection, Salmonella infection, Shigellosis, Pertussis, Tuberculosis, Influenza A, Hepatitis C, Epstein-Barr virus infection, Toxoplasmosis, Leishmaniasis, Chagas disease (American trypanosomiasis)
NPR2	4882	DB01613	indirect	-	-
PLIN3	10226	DB01279	indirect	-	-
SERPINE1	5054	DB00013	direct, indirect, differentially expressed	-	Chagas disease (American trypanosomiasis)
SRC	6714	DB01254	indirect	Bladder cancer, Proteoglycans in cancer, Viral carcinogenesis	Epithelial cell signaling in Helicobacter pylori infection, Shigellosis, Tuberculosis, Bacterial invasion of epithelial cells, Hepatitis B
IL1B	3553	DB06168; DB05260	indirect	Graft-versus-host disease, Prion diseases, Type I diabetes mellitus, Alzheimer's disease, Inflammatory bowel disease (IBD), Non-alcoholic fatty liver disease (NAFLD), Rheumatoid arthritis	Salmonella infection, Pertussis, Legionellosis, Tuberculosis, Measles, Influenza A, Herpes simplex infection, Amoebiasis, Malaria, Leishmaniasis, Chagas disease (American trypanosomiasis), African trypanosomiasis
DRD4	1815	DB00988; DB01235; DB05271; DB00589; DB00714; DB01267	indirect	-	-
HMGCR	3156	DB00175; DB00227; DB00641; DB01076; DB01095; DB01098	direct, differentially expressed	-	-
TNF	7124	DB01041; DB08904; DB00051; DB08910; DB00065; DB00005; DB06674	indirect	Graft-versus-host disease, Type II diabetes mellitus, Type I diabetes mellitus, Allograft rejection, Amyotrophic lateral sclerosis (ALS), Alzheimer's disease, Insulin resistance, Inflammatory bowel disease (IBD), Non-alcoholic fatty liver disease (NAFLD), Systemic lupus erythematosus, Rheumatoid arthritis, Proteoglycans in cancer, Asthma, Dilated cardiomyopathy, Hypertrophic cardiomyopathy (HCM)	Pertussis, Legionellosis, Tuberculosis, HTLV-I infection, Influenza A, Hepatitis B, Hepatitis C, Herpes simplex infection, Amoebiasis, Malaria, Toxoplasmosis, Leishmaniasis, Chagas disease (American trypanosomiasis), African trypanosomiasis
CHRNA2	1135	DB01245; DB01337; DB01226; DB01338; DB00732; DB00411; DB01339; DB00810; DB01135; DB00728; DB00565; DB00657; DB01336; DB01199	direct, differentially expressed	-	-
HTR2A	3356	DB00247; DB00321; DB00370; DB00408; DB00434; DB00477; DB00540; DB00656; DB00679; DB00696; DB00805; DB00875; DB00924; DB00933; DB01142; DB01151; DB01242; DB01621; DB01623; DB08810; DB00246; DB00334; DB00363; DB00589; DB00734; DB01224; DB01238; DB01267	indirect	-	-
